# Supplementary material for: Comparative genomics reveals adaptive evolution of Asian tapeworm in switching to a new intermediate host
Source: Nat Commun. 2016 Sep 22;7:12845. doi: 10.1038/ncomms12845 (PMC5036155; doi:10.1038/ncomms12845)
Supplement: Supplementary Data 1 — GO enrichment analysis of the genes containing peak-2 introns in the T. asiatica and T. saginata genomes. [file ncomms12845-s2.xlsx]

## Sheet: Sheet1
Supplementary Data 1. GO enrichment analysis of the genes containing peak-2 introns in the T. asiatica and T. saginata genomes.
	GO-ID	Term	Category	P-Value	NO. in Test	NO. in Ref
T. asiatica	GO:0006520	cellular amino acid metabolic process	P	9.36463e-06	26	50
	GO:0006875	cellular metal ion homeostasis	P	1.20888e-05	10	6
	GO:0006873	cellular ion homeostasis	P	1.20888e-05	10	6
	GO:0030003	cellular cation homeostasis	P	1.20888e-05	10	6
	GO:0055065	metal ion homeostasis	P	1.20888e-05	10	6
	GO:0055082	cellular chemical homeostasis	P	1.20888e-05	10	6
	GO:0007018	microtubule-based movement	P	1.9724e-05	24	46
	GO:0006928	movement of cell or subcellular component	P	4.74447e-05	24	48
	GO:0006525	arginine metabolic process	P	5.19928e-05	6	1
	GO:0072503	cellular divalent inorganic cation homeostasis	P	0.000112398	8	5
	GO:0072507	divalent inorganic cation homeostasis	P	0.000112398	8	5
	GO:0006874	cellular calcium ion homeostasis	P	0.000112398	8	5
	GO:0055074	calcium ion homeostasis	P	0.000112398	8	5
	GO:0006869	lipid transport	P	0.000199102	9	8
	GO:0010876	lipid localization	P	0.000199102	9	8
	GO:0015914	phospholipid transport	P	0.000233896	7	4
	GO:0009064	glutamine family amino acid metabolic process	P	0.000233896	7	4
	GO:0006082	organic acid metabolic process	P	0.000278371	34	94
	GO:0043436	oxoacid metabolic process	P	0.000278371	34	94
	GO:1902589	single-organism organelle organization	P	0.000405224	23	54
	GO:0019752	carboxylic acid metabolic process	P	0.000454526	33	94
	GO:0006418	tRNA aminoacylation for protein translation	P	0.000461828	14	24
	GO:0043039	tRNA aminoacylation	P	0.000461828	14	24
	GO:0043038	amino acid activation	P	0.000461828	14	24
	GO:0044699	single-organism process	P	0.000644692	296	1471
	GO:0098771	inorganic ion homeostasis	P	0.000665117	10	13
	GO:0048878	chemical homeostasis	P	0.000665117	10	13
	GO:0050801	ion homeostasis	P	0.000665117	10	13
	GO:0055080	cation homeostasis	P	0.000665117	10	13
	GO:0034660	ncRNA metabolic process	P	0.00166139	23	62
	GO:0015748	organophosphate ester transport	P	0.0027003	7	8
	GO:1901605	alpha-amino acid metabolic process	P	0.00285615	10	17
	GO:0000055	ribosomal large subunit export from nucleus	P	0.00292105	3	0
	GO:0000054	ribosomal subunit export from nucleus	P	0.00292105	3	0
	GO:0042273	ribosomal large subunit biogenesis	P	0.00292105	3	0
	GO:0033753	establishment of ribosome localization	P	0.00292105	3	0
	GO:0033750	ribosome localization	P	0.00292105	3	0
	GO:0071428	rRNA-containing ribonucleoprotein complex export from nucleus	P	0.00292105	3	0
	GO:0044782	cilium organization	P	0.00292105	3	0
	GO:0044281	small molecule metabolic process	P	0.00339369	59	230
	GO:0051641	cellular localization	P	0.00347471	36	120
	GO:0006302	double-strand break repair	P	0.00491029	4	2
	GO:0006265	DNA topological change	P	0.00491029	4	2
	GO:0044763	single-organism cellular process	P	0.00614124	240	1210
	GO:0051179	localization	P	0.00760369	121	560
	GO:0016192	vesicle-mediated transport	P	0.00866697	22	67
	GO:0044710	single-organism metabolic process	P	0.00896675	110	504
	GO:0051649	establishment of localization in cell	P	0.0091646	33	117
	GO:0051640	organelle localization	P	0.0104339	3	1
	GO:0051656	establishment of organelle localization	P	0.0104339	3	1
	GO:0042592	homeostatic process	P	0.0119634	15	41
	GO:0016568	chromatin modification	P	0.0133295	6	9
	GO:0046907	intracellular transport	P	0.0134711	30	107
	GO:0006399	tRNA metabolic process	P	0.0136873	17	50
	GO:0033554	cellular response to stress	P	0.0140446	16	44
	GO:0006974	cellular response to DNA damage stimulus	P	0.0140446	16	44
	GO:0051234	establishment of localization	P	0.0143425	118	556
	GO:0006810	transport	P	0.0166445	117	554
	GO:0019725	cellular homeostasis	P	0.017219	13	33
	GO:0007017	microtubule-based process	P	0.0180447	35	132
	GO:0006310	DNA recombination	P	0.0180487	4	4
	GO:1902578	single-organism localization	P	0.0189301	84	380
	GO:1902582	single-organism intracellular transport	P	0.0200879	13	35
	GO:0032990	cell part morphogenesis	P	0.0204539	2	0
	GO:0007016	cytoskeletal anchoring at plasma membrane	P	0.0204539	2	0
	GO:0034661	ncRNA catabolic process	P	0.0204539	2	0
	GO:0048858	cell projection morphogenesis	P	0.0204539	2	0
	GO:0060271	cilium morphogenesis	P	0.0204539	2	0
	GO:0042384	cilium assembly	P	0.0204539	2	0
	GO:0006269	DNA replication, synthesis of RNA primer	P	0.0204539	2	0
	GO:0016075	rRNA catabolic process	P	0.0204539	2	0
	GO:0006420	arginyl-tRNA aminoacylation	P	0.0204539	2	0
	GO:0006424	glutamyl-tRNA aminoacylation	P	0.0204539	2	0
	GO:0010927	cellular component assembly involved in morphogenesis	P	0.0204539	2	0
	GO:0065008	regulation of biological quality	P	0.0214976	17	51
	GO:0006281	DNA repair	P	0.0228884	15	44
	GO:1901661	quinone metabolic process	P	0.0233156	3	2
	GO:1901663	quinone biosynthetic process	P	0.0233156	3	2
	GO:0006743	ubiquinone metabolic process	P	0.0233156	3	2
	GO:0006744	ubiquinone biosynthetic process	P	0.0233156	3	2
	GO:0030030	cell projection organization	P	0.0233156	3	2
	GO:0042180	cellular ketone metabolic process	P	0.0233156	3	2
	GO:0042181	ketone biosynthetic process	P	0.0233156	3	2
	GO:1902580	single-organism cellular localization	P	0.029005	7	15
	GO:0044765	single-organism transport	P	0.0370644	81	376
	GO:0033036	macromolecule localization	P	0.0383308	39	159
	GO:0006259	DNA metabolic process	P	0.0404706	36	146
	GO:0006401	RNA catabolic process	P	0.0417208	3	3
	GO:0046434	organophosphate catabolic process	P	0.0417208	3	3
	GO:0006261	DNA-dependent DNA replication	P	0.0427725	4	6
	GO:0070727	cellular macromolecule localization	P	0.0428698	24	90
	GO:0034613	cellular protein localization	P	0.0428698	24	90
	GO:0006812	cation transport	P	0.0429042	33	133
	GO:0006650	glycerophospholipid metabolic process	P	0.0437148	9	24
	GO:0046486	glycerolipid metabolic process	P	0.0437148	9	24
	GO:0034655	nucleobase-containing compound catabolic process	P	0.0437441	6	13
	GO:0048193	Golgi vesicle transport	P	0.0437441	6	13
	GO:0016462	pyrophosphatase activity	F	4.0887e-12	106	282
	GO:0017111	nucleoside-triphosphatase activity	F	4.80803e-12	105	278
	GO:0016787	hydrolase activity	F	6.0464e-12	197	691
	GO:0016818	hydrolase activity, acting on acid anhydrides, in phosphorus-containing anhydrides	F	7.42576e-12	106	284
	GO:0016817	hydrolase activity, acting on acid anhydrides	F	1.645e-11	106	288
	GO:0005524	ATP binding	F	1.64566e-10	165	568
	GO:0032559	adenyl ribonucleotide binding	F	2.42361e-10	165	570
	GO:0001882	nucleoside binding	F	2.75304e-10	193	707
	GO:0030554	adenyl nucleotide binding	F	3.27267e-10	166	579
	GO:0032549	ribonucleoside binding	F	5.11523e-10	192	707
	GO:0036094	small molecule binding	F	8.29821e-10	233	916
	GO:0097367	carbohydrate derivative binding	F	8.98123e-10	193	718
	GO:0035639	purine ribonucleoside triphosphate binding	F	1.17968e-09	189	701
	GO:1901265	nucleoside phosphate binding	F	1.26839e-09	230	906
	GO:0000166	nucleotide binding	F	1.26839e-09	230	906
	GO:0032555	purine ribonucleotide binding	F	1.66956e-09	189	703
	GO:0032550	purine ribonucleoside binding	F	1.66956e-09	189	703
	GO:0001883	purine nucleoside binding	F	1.66956e-09	189	703
	GO:0016887	ATPase activity	F	1.90575e-09	49	96
	GO:0032553	ribonucleotide binding	F	2.52878e-09	189	708
	GO:0017076	purine nucleotide binding	F	4.18456e-09	190	718
	GO:0043168	anion binding	F	8.86973e-09	200	776
	GO:0005488	binding	F	6.40445e-08	664	3489
	GO:0005515	protein binding	F	2.86114e-07	328	1502
	GO:0042623	ATPase activity, coupled	F	4.62503e-07	37	76
	GO:0003774	motor activity	F	1.42882e-06	28	50
	GO:0003824	catalytic activity	F	2.74307e-06	380	1836
	GO:0005337	nucleoside transmembrane transporter activity	F	8.45902e-06	6	0
	GO:0003777	microtubule motor activity	F	1.49519e-05	24	45
	GO:0003682	chromatin binding	F	2.35859e-05	11	9
	GO:0004053	arginase activity	F	5.19928e-05	6	1
	GO:0043167	ion binding	F	7.09266e-05	323	1574
	GO:0044877	macromolecular complex binding	F	7.9658e-05	24	51
	GO:0016813	hydrolase activity, acting on carbon-nitrogen (but not peptide) bonds, in linear amidines	F	0.000112398	8	5
	GO:0015278	calcium-release channel activity	F	0.000112398	8	5
	GO:0005217	intracellular ligand-gated ion channel activity	F	0.000112398	8	5
	GO:0005219	ryanodine-sensitive calcium-release channel activity	F	0.000112398	8	5
	GO:0005218	intracellular ligand-gated calcium channel activity	F	0.000112398	8	5
	GO:0019829	cation-transporting ATPase activity	F	0.000115971	14	20
	GO:0042625	ATPase coupled ion transmembrane transporter activity	F	0.000115971	14	20
	GO:0016810	hydrolase activity, acting on carbon-nitrogen (but not peptide) bonds	F	0.00016297	13	18
	GO:0004012	phospholipid-translocating ATPase activity	F	0.000233896	7	4
	GO:0005548	phospholipid transporter activity	F	0.000233896	7	4
	GO:0008094	DNA-dependent ATPase activity	F	0.000269057	10	11
	GO:0043492	ATPase activity, coupled to movement of substances	F	0.000362671	19	38
	GO:0016876	ligase activity, forming aminoacyl-tRNA and related compounds	F	0.000461828	14	24
	GO:0016875	ligase activity, forming carbon-oxygen bonds	F	0.000461828	14	24
	GO:0004812	aminoacyl-tRNA ligase activity	F	0.000461828	14	24
	GO:0042626	ATPase activity, coupled to transmembrane movement of substances	F	0.000694963	18	38
	GO:0005319	lipid transporter activity	F	0.000918489	9	11
	GO:0015399	primary active transmembrane transporter activity	F	0.000965854	18	40
	GO:0015405	P-P-bond-hydrolysis-driven transmembrane transporter activity	F	0.000965854	18	40
	GO:0005057	receptor signaling protein activity	F	0.00100714	11	17
	GO:0005201	extracellular matrix structural constituent	F	0.00105841	6	4
	GO:0016820	hydrolase activity, acting on acid anhydrides, catalyzing transmembrane movement of substances	F	0.00115922	18	41
	GO:0015932	nucleobase-containing compound transmembrane transporter activity	F	0.00204782	6	5
	GO:0004386	helicase activity	F	0.00245732	26	76
	GO:0008092	cytoskeletal protein binding	F	0.00282058	25	71
	GO:0003918	DNA topoisomerase type II (ATP-hydrolyzing) activity	F	0.00292105	3	0
	GO:0003689	DNA clamp loader activity	F	0.00292105	3	0
	GO:0061505	DNA topoisomerase II activity	F	0.00292105	3	0
	GO:0033170	protein-DNA loading ATPase activity	F	0.00292105	3	0
	GO:0004333	fumarate hydratase activity	F	0.00292105	3	0
	GO:0003916	DNA topoisomerase activity	F	0.00491029	4	2
	GO:0097159	organic cyclic compound binding	F	0.00579119	319	1658
	GO:1901363	heterocyclic compound binding	F	0.00579119	319	1658
	GO:1901505	carbohydrate derivative transporter activity	F	0.00589059	6	7
	GO:0015085	calcium ion transmembrane transporter activity	F	0.00594217	11	23
	GO:0016874	ligase activity	F	0.00887496	26	85
	GO:0022804	active transmembrane transporter activity	F	0.0110937	27	91
	GO:0072509	divalent inorganic cation transmembrane transporter activity	F	0.0119959	11	24
	GO:0003779	actin binding	F	0.0125977	14	36
	GO:0005262	calcium channel activity	F	0.0130107	9	19
	GO:0032403	protein complex binding	F	0.0138041	14	37
	GO:0004112	cyclic-nucleotide phosphodiesterase activity	F	0.0180487	4	4
	GO:0004842	ubiquitin-protein transferase activity	F	0.0182203	10	22
	GO:0004075	biotin carboxylase activity	F	0.0204539	2	0
	GO:0004814	arginine-tRNA ligase activity	F	0.0204539	2	0
	GO:0004818	glutamate-tRNA ligase activity	F	0.0204539	2	0
	GO:0005415	nucleoside:sodium symporter activity	F	0.0204539	2	0
	GO:0003896	DNA primase activity	F	0.0204539	2	0
	GO:0019787	ubiquitin-like protein transferase activity	F	0.0257472	10	25
	GO:0004553	hydrolase activity, hydrolyzing O-glycosyl compounds	F	0.0338209	9	22
	GO:0030983	mismatched DNA binding	F	0.0417208	3	3
	GO:0005326	neurotransmitter transporter activity	F	0.0427725	4	6
	GO:0005328	neurotransmitter:sodium symporter activity	F	0.0427725	4	6
	GO:0009982	pseudouridine synthase activity	F	0.0427725	4	6
	GO:0022892	substrate-specific transporter activity	F	0.0461796	57	255
	GO:0005581	collagen trimer	C	0.000481589	6	3
	GO:0030286	dynein complex	C	0.00144953	10	15
	GO:0005856	cytoskeleton	C	0.00281498	47	169
	GO:0005663	DNA replication factor C complex	C	0.00292105	3	0
	GO:0005657	replication fork	C	0.00292105	3	0
	GO:0000151	ubiquitin ligase complex	C	0.00907781	6	8
	GO:0012505	endomembrane system	C	0.016644	22	72
	GO:0001726	ruffle	C	0.0204539	2	0
	GO:0031252	cell leading edge	C	0.0204539	2	0
	GO:1902494	catalytic complex	C	0.0249149	26	94
	GO:0030119	AP-type membrane coat adaptor complex	C	0.0282441	5	8
	GO:0016459	myosin complex	C	0.0288639	4	5
	GO:0005643	nuclear pore	C	0.0388921	5	9
	GO:0042995	cell projection	C	0.0427725	4	6
	GO:0030131	clathrin adaptor complex	C	0.0427725	4	6
	GO:0031461	cullin-RING ubiquitin ligase complex	C	0.0427725	4	6
	GO:0048475	coated membrane	C	0.0437148	9	24
	GO:0030117	membrane coat	C	0.0437148	9	24
	GO:0044430	cytoskeletal part	C	0.0461202	34	138
T. saginata	GO:0007018	microtubule-based movement	P	9.85772e-06	20	32
	GO:0006928	movement of cell or subcellular component	P	1.90609e-05	20	34
	GO:0006302	double-strand break repair	P	0.000280837	5	1
	GO:0033554	cellular response to stress	P	0.000682815	18	39
	GO:0006974	cellular response to DNA damage stimulus	P	0.000682815	18	39
	GO:1902589	single-organism organelle organization	P	0.000720814	22	55
	GO:0006520	cellular amino acid metabolic process	P	0.00111374	20	48
	GO:0006281	DNA repair	P	0.00138802	17	39
	GO:0044782	cilium organization	P	0.00272653	3	0
	GO:0006869	lipid transport	P	0.00369058	7	9
	GO:0010876	lipid localization	P	0.00369058	7	9
	GO:0015914	phospholipid transport	P	0.00408659	5	4
	GO:0006875	cellular metal ion homeostasis	P	0.00524306	6	7
	GO:0006873	cellular ion homeostasis	P	0.00524306	6	7
	GO:0030003	cellular cation homeostasis	P	0.00524306	6	7
	GO:0055065	metal ion homeostasis	P	0.00524306	6	7
	GO:0055082	cellular chemical homeostasis	P	0.00524306	6	7
	GO:0044699	single-organism process	P	0.00579059	271	1425
	GO:0006418	tRNA aminoacylation for protein translation	P	0.00635737	11	24
	GO:0043039	tRNA aminoacylation	P	0.00635737	11	24
	GO:0043038	amino acid activation	P	0.00635737	11	24
	GO:0051179	localization	P	0.00692522	114	534
	GO:0034655	nucleobase-containing compound catabolic process	P	0.00797106	7	11
	GO:0006082	organic acid metabolic process	P	0.00891196	28	97
	GO:0043436	oxoacid metabolic process	P	0.00891196	28	97
	GO:0034660	ncRNA metabolic process	P	0.00902725	20	61
	GO:0006650	glycerophospholipid metabolic process	P	0.0112405	9	19
	GO:0046486	glycerolipid metabolic process	P	0.0112405	9	19
	GO:0051234	establishment of localization	P	0.0114684	111	530
	GO:0019439	aromatic compound catabolic process	P	0.0150973	7	13
	GO:0006310	DNA recombination	P	0.0166535	4	4
	GO:1902578	single-organism localization	P	0.0168547	77	351
	GO:0019752	carboxylic acid metabolic process	P	0.0170738	27	96
	GO:0051641	cellular localization	P	0.0175547	32	121
	GO:0015748	organophosphate ester transport	P	0.0178815	5	7
	GO:0065008	regulation of biological quality	P	0.0186434	16	49
	GO:0032990	cell part morphogenesis	P	0.0195364	2	0
	GO:0061025	membrane fusion	P	0.0195364	2	0
	GO:0007016	cytoskeletal anchoring at plasma membrane	P	0.0195364	2	0
	GO:0034661	ncRNA catabolic process	P	0.0195364	2	0
	GO:0048858	cell projection morphogenesis	P	0.0195364	2	0
	GO:0060271	cilium morphogenesis	P	0.0195364	2	0
	GO:0042384	cilium assembly	P	0.0195364	2	0
	GO:0016075	rRNA catabolic process	P	0.0195364	2	0
	GO:0006275	regulation of DNA replication	P	0.0195364	2	0
	GO:0006420	arginyl-tRNA aminoacylation	P	0.0195364	2	0
	GO:0006424	glutamyl-tRNA aminoacylation	P	0.0195364	2	0
	GO:0010927	cellular component assembly involved in morphogenesis	P	0.0195364	2	0
	GO:0048284	organelle fusion	P	0.0195364	2	0
	GO:0010970	establishment of localization by movement along microtubule	P	0.0195364	2	0
	GO:0006525	arginine metabolic process	P	0.0195364	2	0
	GO:0044801	single-organism membrane fusion	P	0.0195364	2	0
	GO:0051052	regulation of DNA metabolic process	P	0.0195364	2	0
	GO:0046700	heterocycle catabolic process	P	0.0199802	7	14
	GO:0044270	cellular nitrogen compound catabolic process	P	0.0199802	7	14
	GO:1901361	organic cyclic compound catabolic process	P	0.0199802	7	14
	GO:0006810	transport	P	0.0218268	109	530
	GO:0048015	phosphatidylinositol-mediated signaling	P	0.0218809	3	2
	GO:0048017	inositol lipid-mediated signaling	P	0.0218809	3	2
	GO:0006265	DNA topological change	P	0.0218809	3	2
	GO:0030030	cell projection organization	P	0.0218809	3	2
	GO:0044763	single-organism cellular process	P	0.0224335	222	1177
	GO:0044802	single-organism membrane organization	P	0.0257805	5	8
	GO:0006644	phospholipid metabolic process	P	0.0266742	10	26
	GO:0006812	cation transport	P	0.0276436	32	127
	GO:0006259	DNA metabolic process	P	0.0278368	35	142
	GO:0006950	response to stress	P	0.0283975	20	68
	GO:0016192	vesicle-mediated transport	P	0.0363655	18	63
	GO:0000041	transition metal ion transport	P	0.0392569	3	3
	GO:0006401	RNA catabolic process	P	0.0392569	3	3
	GO:0046434	organophosphate catabolic process	P	0.0392569	3	3
	GO:0009064	glutamine family amino acid metabolic process	P	0.0392569	3	3
	GO:0098771	inorganic ion homeostasis	P	0.0396313	6	13
	GO:0048878	chemical homeostasis	P	0.0396313	6	13
	GO:0050801	ion homeostasis	P	0.0396313	6	13
	GO:0055080	cation homeostasis	P	0.0396313	6	13
	GO:0072503	cellular divalent inorganic cation homeostasis	P	0.0396853	4	6
	GO:0072507	divalent inorganic cation homeostasis	P	0.0396853	4	6
	GO:0006874	cellular calcium ion homeostasis	P	0.0396853	4	6
	GO:0055074	calcium ion homeostasis	P	0.0396853	4	6
	GO:0070727	cellular macromolecule localization	P	0.0405912	24	91
	GO:0034613	cellular protein localization	P	0.0405912	24	91
	GO:0044710	single-organism metabolic process	P	0.0413286	101	502
	GO:0044281	small molecule metabolic process	P	0.0416085	51	228
	GO:0007017	microtubule-based process	P	0.0426059	30	121
	GO:0046488	phosphatidylinositol metabolic process	P	0.0440523	8	19
	GO:0006811	ion transport	P	0.0443996	44	193
	GO:0046907	intracellular transport	P	0.0450541	27	108
	GO:0007266	Rho protein signal transduction	P	0.0480085	8	20
	GO:0035023	regulation of Rho protein signal transduction	P	0.0480085	8	20
	GO:0044765	single-organism transport	P	0.0491712	73	349
	GO:0033036	macromolecule localization	P	0.0496842	38	164
	GO:0016462	pyrophosphatase activity	F	1.06992e-13	100	247
	GO:0017111	nucleoside-triphosphatase activity	F	1.2261e-13	99	243
	GO:0016818	hydrolase activity, acting on acid anhydrides, in phosphorus-containing anhydrides	F	2.65443e-13	100	251
	GO:0016787	hydrolase activity	F	2.66406e-13	189	647
	GO:0016817	hydrolase activity, acting on acid anhydrides	F	6.25255e-13	100	254
	GO:0016887	ATPase activity	F	9.27649e-12	48	78
	GO:1901265	nucleoside phosphate binding	F	4.28978e-10	224	890
	GO:0000166	nucleotide binding	F	4.28978e-10	224	890
	GO:0036094	small molecule binding	F	5.10128e-10	225	899
	GO:0030554	adenyl nucleotide binding	F	1.14248e-09	158	568
	GO:0005524	ATP binding	F	1.77185e-09	155	558
	GO:0001882	nucleoside binding	F	2.15364e-09	182	693
	GO:0032559	adenyl ribonucleotide binding	F	2.59803e-09	155	560
	GO:0017076	purine nucleotide binding	F	3.52874e-09	183	702
	GO:0035639	purine ribonucleoside triphosphate binding	F	3.64618e-09	180	688
	GO:0032555	purine ribonucleotide binding	F	3.89675e-09	180	690
	GO:0032550	purine ribonucleoside binding	F	3.89675e-09	180	690
	GO:0001883	purine nucleoside binding	F	3.89675e-09	180	690
	GO:0032549	ribonucleoside binding	F	4.03295e-09	181	693
	GO:0097367	carbohydrate derivative binding	F	6.81806e-09	182	704
	GO:0032553	ribonucleotide binding	F	7.79767e-09	180	695
	GO:0005488	binding	F	1.10556e-08	640	3422
	GO:0042623	ATPase activity, coupled	F	2.05286e-08	37	67
	GO:0043168	anion binding	F	2.54794e-08	190	761
	GO:0003774	motor activity	F	5.49808e-07	24	36
	GO:0043167	ion binding	F	1.05538e-06	318	1513
	GO:0005515	protein binding	F	1.32853e-06	310	1473
	GO:0003824	catalytic activity	F	4.95878e-06	359	1781
	GO:0003777	microtubule motor activity	F	2.79248e-05	19	32
	GO:0004386	helicase activity	F	4.87348e-05	29	69
	GO:0019829	cation-transporting ATPase activity	F	8.52533e-05	13	17
	GO:0042625	ATPase coupled ion transmembrane transporter activity	F	8.52533e-05	13	17
	GO:0016810	hydrolase activity, acting on carbon-nitrogen (but not peptide) bonds	F	0.00012824	13	18
	GO:0016813	hydrolase activity, acting on carbon-nitrogen (but not peptide) bonds, in linear amidines	F	0.000366017	8	7
	GO:0042626	ATPase activity, coupled to transmembrane movement of substances	F	0.000456184	17	35
	GO:0043492	ATPase activity, coupled to movement of substances	F	0.000456184	17	35
	GO:0070035	purine NTP-dependent helicase activity	F	0.000880264	14	27
	GO:0008026	ATP-dependent helicase activity	F	0.000880264	14	27
	GO:0016820	hydrolase activity, acting on acid anhydrides, catalyzing transmembrane movement of substances	F	0.00102801	17	37
	GO:0015399	primary active transmembrane transporter activity	F	0.00102801	17	37
	GO:0015405	P-P-bond-hydrolysis-driven transmembrane transporter activity	F	0.00102801	17	37
	GO:0004842	ubiquitin-protein transferase activity	F	0.00161222	11	19
	GO:0097159	organic cyclic compound binding	F	0.00228999	311	1634
	GO:1901363	heterocyclic compound binding	F	0.00228999	311	1634
	GO:0030145	manganese ion binding	F	0.0023572	7	8
	GO:0003682	chromatin binding	F	0.00256124	8	11
	GO:0008094	DNA-dependent ATPase activity	F	0.00369058	7	9
	GO:0019787	ubiquitin-like protein transferase activity	F	0.0038393	11	22
	GO:0004012	phospholipid-translocating ATPase activity	F	0.00408659	5	4
	GO:0005548	phospholipid transporter activity	F	0.00408659	5	4
	GO:0005201	extracellular matrix structural constituent	F	0.00408659	5	4
	GO:0044877	macromolecular complex binding	F	0.00461162	19	51
	GO:0016876	ligase activity, forming aminoacyl-tRNA and related compounds	F	0.00635737	11	24
	GO:0016875	ligase activity, forming carbon-oxygen bonds	F	0.00635737	11	24
	GO:0004812	aminoacyl-tRNA ligase activity	F	0.00635737	11	24
	GO:0005319	lipid transporter activity	F	0.00797106	7	11
	GO:0022804	active transmembrane transporter activity	F	0.00938627	24	79
	GO:0005326	neurotransmitter transporter activity	F	0.0166535	4	4
	GO:0005328	neurotransmitter:sodium symporter activity	F	0.0166535	4	4
	GO:0004075	biotin carboxylase activity	F	0.0195364	2	0
	GO:0004053	arginase activity	F	0.0195364	2	0
	GO:0003918	DNA topoisomerase type II (ATP-hydrolyzing) activity	F	0.0195364	2	0
	GO:0004814	arginine-tRNA ligase activity	F	0.0195364	2	0
	GO:0004818	glutamate-tRNA ligase activity	F	0.0195364	2	0
	GO:0061505	DNA topoisomerase II activity	F	0.0195364	2	0
	GO:0008092	cytoskeletal protein binding	F	0.0208255	21	70
	GO:0005337	nucleoside transmembrane transporter activity	F	0.0218809	3	2
	GO:0003916	DNA topoisomerase activity	F	0.0218809	3	2
	GO:0016874	ligase activity	F	0.0244329	24	85
	GO:0004112	cyclic-nucleotide phosphodiesterase activity	F	0.0267071	4	5
	GO:0060589	nucleoside-triphosphatase regulator activity	F	0.0321439	12	35
	GO:0022892	substrate-specific transporter activity	F	0.0347941	52	231
	GO:0022891	substrate-specific transmembrane transporter activity	F	0.0368158	49	216
	GO:0030983	mismatched DNA binding	F	0.0392569	3	3
	GO:0015278	calcium-release channel activity	F	0.0396853	4	6
	GO:0009982	pseudouridine synthase activity	F	0.0396853	4	6
	GO:0005217	intracellular ligand-gated ion channel activity	F	0.0396853	4	6
	GO:0005219	ryanodine-sensitive calcium-release channel activity	F	0.0396853	4	6
	GO:0005218	intracellular ligand-gated calcium channel activity	F	0.0396853	4	6
	GO:0015075	ion transmembrane transporter activity	F	0.041021	47	206
	GO:0016788	hydrolase activity, acting on ester bonds	F	0.0413582	36	151
	GO:0022857	transmembrane transporter activity	F	0.0490443	54	246
	GO:0030286	dynein complex	C	4.52335e-06	12	9
	GO:0005856	cytoskeleton	C	4.04141e-05	51	158
	GO:0015629	actin cytoskeleton	C	0.000573431	11	16
	GO:0005581	collagen trimer	C	0.00205148	5	3
	GO:0044430	cytoskeletal part	C	0.00286722	37	128
	GO:0016459	myosin complex	C	0.00408659	5	4
	GO:0005875	microtubule associated complex	C	0.00881578	24	78
	GO:0042995	cell projection	C	0.00935251	4	3
	GO:0001726	ruffle	C	0.0195364	2	0
	GO:0031252	cell leading edge	C	0.0195364	2	0
	GO:0005643	nuclear pore	C	0.0257805	5	8
	GO:1902494	catalytic complex	C	0.0308803	25	93
	GO:0000151	ubiquitin ligase complex	C	0.0356006	5	9
	GO:0030131	clathrin adaptor complex	C	0.0396853	4	6
	GO:0005635	nuclear envelope	C	0.047433	5	10
