# Supplementary material for: Comparative genomics reveals adaptive evolution of Asian tapeworm in switching to a new intermediate host
Source: Nat Commun. 2016 Sep 22;7:12845. doi: 10.1038/ncomms12845 (PMC5036155; doi:10.1038/ncomms12845)
Supplement: Supplementary Data 2 — The in-paralog pairs showing differential evolution rates in the T. asiatica and T. saginata genomes. [file ncomms12845-s3.xlsx]

## Sheet: Sheet1
Supplementary Data 2. The in-paralog pairs showing differential evolution rates in the T. asiatica and T. saginata genomes.
Gene1 ID	Gene2 ID	Ka/Ks	p-Value in Tajima's Relative Rate Test	Function
TASs00005g01341	TASs00005g01342	1.0249	9.22e-09	segment polarity protein dishevelled
TASs00640g11062	TASs02202g12717	0.9879	0.00118	Cyclin F box
TASs00191g08984	TASs00640g11062	1.0346	0.00389	hypothetical protein
TASs00191g08981	TASs00640g11062	1.0383	0.000236	hypothetical protein
TASs00266g09558	TASs01478g12260	1.0174	0.0027	EG95
TASs00418g10408	TASs00848g11491	1.07	5.2e-06	BTB:POZ domain containing protein
TASs00285g09682	TASs00826g11458	1.1035	6.23e-05	Uveal autoantigen with coiled coil domains
TASs00141g08299	TASs00141g08300	0.9515	1.5e-06	hypothetical protein
TASs00244g09406	TASs01730g12463	0.4829	3.32e-06	diagnostic antigen gp50
TASs00513g10721	TASs00878g11561	1.1322	0.01	cyclin dependent kinase 1
TASs00626g11026	TASs00849g11496	0.5159	0.03	expressed conserved protein
TASs00208g09135	TASs02896g12974	2.0051	9.62e-05	zinc finger protein
TASs00613g11004	TASs00883g11570	0.6812	0.03	hypothetical protein
TASs00304g09794	TASs00596g10945	0.9047	0.01	hypothetical protein
TASs00313g09853	TASs01047g11792	0.6983	0.000183	hypothetical protein
TASs00027g04062	TASs00027g04064	1.1278	0.05	hypothetical protein
TASs00155g08539	TASs02985g12997	0.1191	1.9e-07	ATP binding cassette subfamily B (MDR:TAP)
TASs00155g08539	TASs02548g12852	0.1381	6.82e-12	ATP binding cassette subfamily B (MDR:TAP)
TASs00155g08539	TASs02547g12850	0.1381	6.82e-12	ATP binding cassette subfamily B (MDR:TAP)
TASs00126g08007	TASs00126g08008	0.3043	1.23e-08	thymidine kinase
TASs00244g09403	TASs00389g10275	0.756	5.73e-07	expressed conserved protein
TASs00003g01022	TASs02550g12853	0.9066	0.03	Round spermatid basic protein 1
TASs00336g10003	TASs00657g11106	1.1362	3.44e-06	ubiquitin carboxyl terminal hydrolase 23
TASs00308g09821	TASs00336g10003	0.7936	2.07e-06	ubiquitin carboxyl terminal hydrolase 23
TASs00241g09382	TASs00558g10853	1.2672	0.00451	cyclin dependent kinase 1
TASs00729g11238	TASs00729g11243	1.4136	3.74e-05	heat shock kda protein
TASs00635g11054	TASs02191g12708	0.6159	0.03	expressed conserved protein
TASs00928g11642	TASs01966g12591	1.2796	0.05	expressed conserved protein
TASs00030g04228	TASs00030g04229	0.8191	0.03	Marvel
TASs00159g08596	TASs00159g08597	0.6078	0.00157	fibroblast growth factor receptor 4
TASs00328g09955	TASs01541g12330	1.0073	0.01	expressed conserved protein
TASs00474g10589	TASs00474g10590	0.6872	0.03	ryanodine receptor 44f
TASs00009g02312	TASs01924g12565	1.2074	0.02	hypothetical protein
TASs00009g02311	TASs00009g02312	0.6522	7.12e-06	hypothetical protein
TASs00009g02311	TASs01924g12565	0.8315	3.19e-07	hypothetical protein
TASs00459g10546	TASs02359g12777	2.4613	0.000532	hypothetical protein
TASs00442g10500	TASs00668g11129	0.9088	7.01e-14	solute carrier family 12
TASs00469g10572	TASs01491g12271	0.5428	0.00468	hypothetical protein
TASs00071g06425	TASs01491g12271	0.9351	0.00102	hypothetical protein
TASs00071g06425	TASs00469g10572	0.7874	0.05	hypothetical protein
TASs00548g10828	TASs01054g11806	0.8148	0.00468	zinc finger C2H2 type
TASs00228g09285	TASs01054g11806	1.3788	0.02	zinc finger C2H2 type
TASs00087g07044	TASs01379g12185	0.6767	0.000407	hypothetical protein
TASs00231g09298	TASs01379g12185	0.6166	0.000407	hypothetical protein
TASs00380g10232	TASs00417g10402	0.9455	0.03	hypothetical protein
TASs00007g01901	TASs00044g05213	0.9281	0.02	hypothetical protein
TASs00087g07010	TASs00087g07013	0.9887	0.0027	expressed conserved protein
TASs00322g09917	TASs01060g11815	1.7927	0.05	hypothetical protein
TASs00264g09546	TASs00346g10050	0.6163	0.000145	hypothetical protein
TASs00346g10050	TASs01148g11929	0.5487	0.01	hypothetical protein
TASs00159g08608	TASs00534g10792	2.0778	0.05	RNA directed DNA polymerase (reverse transcriptase)
TASs01079g11841	TASs05753g13307	0.6659	0.000532	ryanodine receptor 44f
TASs00012g02726	TASs00049g05486	0.001	0.05	actin
TASs00126g08016	TASs00126g08017	0.2115	2.87e-11	aldo keto reductase family 1 member B4
TASs00107g07546	TASs00126g08016	0.2155	8.08e-18	aldo keto reductase family 1 member B4
TASs00107g07546	TASs00126g08017	0.1815	0.00196	aldo keto reductase family 1 member B4
TASs00127g08035	TASs02238g12737	0.2706	0.01	tyrosine protein kinase lyn lyn a protein tyrosine kinase lymphocyte specific protein tyrosine kinase
TASs01757g12478	TASs01758g12479	0.4835	1.52e-10	dynein heavy chain
TASs01321g12143	TASs01758g12479	0.5085	2.54e-10	dynein heavy chain
TASs00226g09279	TASs01113g11881	1.3273	0.00286	mitogen activated protein kinase kinase kinase
TASs00520g10745	TASs00823g11449	2.1095	0.03	expressed conserved protein
TASs00199g09046	TASs00199g09050	0.8077	0.03	zinc finger protein
TASs00199g09050	TASs00362g10125	1.3034	0.03	zinc finger protein
TASs00162g08632	TASs01388g12194	0.7232	4.59e-06	kinesin protein KIF20A
TASs00051g05601	TASs01388g12194	0.512	7.74e-06	kinesin protein KIF20A
TASs00048g05396	TASs00331g09977	0.7331	0.01	hypothetical protein
TASs00462g10554	TASs00834g11472	1.651	0.00468	hypothetical protein
TASs00175g08823	TASs00834g11472	1.0242	0.02	hypothetical protein
TASs00149g08439	TASs00149g08445	0.8137	0.000465	tyrosine protein kinase Src64B
TASs00103g07439	TASs00149g08445	0.6754	2.47e-05	tyrosine protein kinase Src64B
TASs00329g09969	TASs00522g10753	0.8699	1.18e-05	hypothetical protein
TASs00238g09356	TASs00238g09357	0.5375	0.02	zinc finger protein
TSAs00217g10021	TSAs00217g10020	0.5357	0.05	hypothetical protein
TSAs00905g12364	TSAs00734g12077	0.8684	0.04	Uveal autoantigen with coiled coil domains
TSAs01452g12806	TSAs00125g09069	0.5934	0.000108	hypothetical protein
TSAs00305g10615	TSAs00125g09069	0.6144	0.000108	hypothetical protein
TSAs01216g12664	TSAs00339g10780	0.9203	0.000674	expressed conserved protein
TSAs00148g09355	TSAs00145g09313	0.7252	0.00102	hypothetical protein
TSAs00664g11902	TSAs00207g09927	0.7097	0.04	hypothetical protein
TSAs00269g10396	TSAs00219g10035	1.3144	0.03	hypothetical protein
TSAs00994g12484	TSAs00119g08957	0.6127	0.000465	beta 13 n galactosyltransferase
TSAs00994g12484	TSAs00994g12482	0.5909	6.33e-05	beta 13 n galactosyltransferase
TSAs00326g10722	TSAs00113g08811	0.8207	2.34e-07	heat shock protein 70
TSAs00355g10873	TSAs00222g10060	1.9925	0.01	protein kinase
TSAs00060g07015	TSAs00060g07012	1.1616	0.000124	expressed protein
TSAs00888g12340	TSAs00440g11236	1.145	0.02	expressed conserved protein
TSAs01274g12695	TSAs00077g07891	0.7491	1.4e-14	unc 13 (munc13)
TSAs00302g10607	TSAs00293g10542	0.8141	2.17e-08	bestrophin 2
TSAs01055g12538	TSAs00302g10607	0.8046	3.49e-08	bestrophin 2
TSAs00341g10795	TSAs00022g03958	0.8464	0.01	hypothetical protein
TSAs00482g11397	TSAs00341g10795	0.7275	7.27e-16	hypothetical protein
TSAs01122g12600	TSAs00341g10795	0.7914	7.27e-16	hypothetical protein
TSAs01479g12819	TSAs00088g08259	99	0.01	hypothetical protein
TSAs00603g11768	TSAs00408g11110	1.3249	0.00468	hypothetical protein
TSAs01054g12537	TSAs00150g09391	2.1092	0.01	expressed conserved protein
TSAs00150g09391	TSAs00150g09383	2.3068	0.00468	expressed conserved protein
TSAs00053g06643	TSAs00004g01266	0.001	0.05	actin
TSAs00053g06643	TSAs00004g01248	0.001	0.05	actin
TSAs00045g06032	TSAs00034g05173	0.543	0.05	expressed conserved protein
TSAs00195g09852	TSAs00096g08478	0.5673	1.02e-11	beta 13 n galactosyltransferase
TSAs00096g08478	TSAs00096g08476	0.6162	3.36e-08	beta 13 n galactosyltransferase
TSAs00517g11506	TSAs00490g11420	0.5752	0.05	hypothetical protein
TSAs00357g10884	TSAs00105g08682	1.0686	0.02	hypothetical protein
TSAs00988g12476	TSAs00010g02490	1.2576	0.01	hypothetical protein
TSAs00551g11597	TSAs00030g04702	0.4007	0.01	Uveal autoantigen with coiled coil domains
TSAs00251g10250	TSAs00198g09881	0.7138	0.01	hypothetical protein
TSAs00369g10931	TSAs00251g10250	0.7167	0.00235	hypothetical protein
TSAs00168g09571	TSAs00168g09560	1.397	5.7e-05	hypothetical protein
TSAs00009g02261	TSAs00009g02260	0.8672	0.03	galactosyltransferase
TSAs00009g02261	TSAs00009g02259	0.9124	0.02	galactosyltransferase
TSAs00451g11279	TSAs00026g04405	1.1486	0.05	hypothetical protein
TSAs00217g10015	TSAs00165g09539	1.5977	0.05	agc family protein kinase
TSAs00897g12348	TSAs00148g09356	0.7348	0.00451	diphosphomevalonate decarboxylase
TSAs00592g11739	TSAs00592g11738	1.2338	0.05	KRAB A domain containing protein
TSAs00306g10623	TSAs00192g09812	0.7041	7.02e-05	hypothetical protein
TSAs00208g09935	TSAs00157g09466	1.4959	0.01	protein broad minded
TSAs00753g12116	TSAs00702g12005	0.6556	0.05	expressed conserved protein
TSAs00207g09931	TSAs00178g09692	0.5974	0.00286	bestrophin 2
TSAs01697g12899	TSAs01693g12897	0.4726	0.05	Receptor type tyrosine protein phosphatase O
TSAs01693g12897	TSAs00070g07612	0.5294	0.03	Receptor type tyrosine protein phosphatase O
TSAs00947g12426	TSAs00736g12080	0.6505	6.07e-07	expressed conserved protein
TSAs00022g03946	TSAs00022g03942	0.3503	6.56e-19	ATP binding cassette subfamily B (MDR:TAP)
TSAs00550g11594	TSAs00550g11593	0.892	4.59e-06	hypothetical protein
TSAs01532g12839	TSAs00550g11593	0.8741	2.73e-06	expressed conserved protein
TSAs00550g11593	TSAs00238g10161	0.6921	1.62e-06	hypothetical protein
TSAs00751g12108	TSAs00422g11164	0.874	0.00468	hypothetical protein
TSAs00870g12315	TSAs00686g11951	0.6673	0.02	hypothetical protein
TSAs01421g12784	TSAs00118g08947	0.6209	0.000236	hypothetical protein
TSAs00143g09294	TSAs00092g08347	0.6175	0.00157	hypothetical protein
TSAs00558g11620	TSAs00424g11174	0.6017	0.000104	hypothetical protein
TSAs00424g11174	TSAs00424g11172	0.6017	0.000104	hypothetical protein
TSAs01786g12927	TSAs00342g10804	0.7435	0.04	expressed conserved protein
TSAs00705g12012	TSAs00126g09074	1.18	0.00159	hypothetical protein
TSAs00828g12265	TSAs00705g12012	1.289	5.31e-05	hypothetical protein
TSAs00871g12316	TSAs00467g11338	0.2859	0.01	expressed conserved protein
TSAs02381g13057	TSAs00221g10051	0.6933	0.05	hypothetical protein
TSAs02381g13057	TSAs00248g10233	0.7242	1.08e-10	hypothetical protein
TSAs00310g10645	TSAs00302g10605	0.7377	0.04	cyclin dependent kinase 1
TSAs00005g01498	TSAs00005g01497	0.6751	7.1e-12	protein of unknown function DUF2228
TSAs00327g10729	TSAs00164g09529	0.7791	0.000636	expressed conserved protein
TSAs01794g12930	TSAs00765g12139	1.274	9.24e-13	Kelch repeat type 1
TSAs01794g12930	TSAs00241g10195	1.1247	4.36e-14	Kelch repeat type 1
TSAs00041g05768	TSAs00041g05764	0.4186	0.00468	tubulin tyrosine ligase protein 12
TSAs00435g11221	TSAs00418g11151	0.3336	0.02	conserved hypothetical protein
TSAs00908g12371	TSAs00249g10236	99	0.03	hypothetical protein
TSAs00799g12215	TSAs00473g11361	0.9194	0.05	expressed conserved protein
TSAs00518g11508	TSAs00380g10992	0.6216	0.01	conserved hypothetical protein
TSAs01200g12652	TSAs00763g12133	0.6745	0.000275	Fibronectin, type III
TSAs00704g12010	TSAs00181g09721	0.4933	0.01	UBiquitin Conjugating enzyme family member
TSAs00337g10777	TSAs00181g09721	0.2913	0.03	UBiquitin Conjugating enzyme family member
TSAs00571g11676	TSAs00507g11471	0.8161	6.36e-10	hypothetical protein
TSAs00016g03362	TSAs00016g03360	1.2657	3.74e-05	ubiquitin carboxyl terminal hydrolase 5
TSAs00106g08691	TSAs00063g07226	0.6242	0.02	Cyclin F box
TSAs00043g05903	TSAs00043g05900	0.9522	2.52e-06	tom1 protein 2
TSAs00385g11016	TSAs00161g09499	1.3374	5.73e-07	expressed conserved protein
TSAs00385g11016	TSAs00152g09400	0.7048	5.73e-07	expressed conserved protein
TSAs00864g12303	TSAs00161g09499	1.2434	0.000138	hypothetical protein
TSAs00864g12303	TSAs00152g09400	0.8265	6.25e-05	hypothetical protein
TSAs00018g03507	TSAs00018g03484	0.7392	0.000644	expressed conserved protein
TSAs01035g12522	TSAs00229g10117	0.888	0.00157	hypothetical protein
