# Supplementary material for: Comparative genomics reveals adaptive evolution of Asian tapeworm in switching to a new intermediate host
Source: Nat Commun. 2016 Sep 22;7:12845. doi: 10.1038/ncomms12845 (PMC5036155; doi:10.1038/ncomms12845)
Supplement: Supplementary Data 3 — GO enrichment analysis of heterozygous genes in the T. asiatica and T. saginata genomes. [file ncomms12845-s4.xlsx]

## Sheet: Sheet1
Supplementary Data 3. GO enrichment analysis of heterozygous genes in the T. asiatica and T. saginata genomes.
	GO-ID	Term	Category	P-Value	NO. in Test	NO. in Ref
T. asiatica	GO:0006468	protein phosphorylation	P	0.000100346	53	313
	GO:0006820	anion transport	P	0.000336662	14	45
	GO:0015711	organic anion transport	P	0.000472145	11	30
	GO:0015748	organophosphate ester transport	P	0.000969854	6	9
	GO:0016310	phosphorylation	P	0.00103281	55	363
	GO:0015914	phospholipid transport	P	0.00133781	5	6
	GO:0006464	cellular protein modification process	P	0.0025265	68	493
	GO:0036211	protein modification process	P	0.0025265	68	493
	GO:1903825	organic acid transmembrane transport	P	0.0032258	5	8
	GO:0003333	amino acid transmembrane transport	P	0.0032258	5	8
	GO:0006865	amino acid transport	P	0.0032258	5	8
	GO:0098656	anion transmembrane transport	P	0.0032258	5	8
	GO:0043412	macromolecule modification	P	0.00538671	70	526
	GO:0051261	protein depolymerization	P	0.00729216	2	0
	GO:0030042	actin filament depolymerization	P	0.00729216	2	0
	GO:0006796	phosphate-containing compound metabolic process	P	0.0101637	67	517
	GO:0006869	lipid transport	P	0.0116449	5	12
	GO:0010876	lipid localization	P	0.0116449	5	12
	GO:0006793	phosphorus metabolic process	P	0.0128836	67	521
	GO:0071705	nitrogen compound transport	P	0.0134492	6	18
	GO:0048869	cellular developmental process	P	0.0149855	4	8
	GO:0007218	neuropeptide signaling pathway	P	0.0149855	4	8
	GO:0030154	cell differentiation	P	0.0167322	3	4
	GO:0006811	ion transport	P	0.0291378	32	224
	GO:0046942	carboxylic acid transport	P	0.0384111	6	24
	GO:0009190	cyclic nucleotide biosynthetic process	P	0.0384111	6	24
	GO:0015849	organic acid transport	P	0.0384111	6	24
	GO:0072348	sulfur compound transport	P	0.0389425	2	2
	GO:0006471	protein ADP-ribosylation	P	0.0389425	2	2
	GO:0008272	sulfate transport	P	0.0389425	2	2
	GO:0009187	cyclic nucleotide metabolic process	P	0.0443256	6	25
	GO:0015698	inorganic anion transport	P	0.047297	3	7
	GO:0004672	protein kinase activity	F	6.22835e-05	53	308
	GO:0004364	glutathione transferase activity	F	0.000621106	3	0
	GO:0016773	phosphotransferase activity, alcohol group as acceptor	F	0.00113403	55	367
	GO:0016301	kinase activity	F	0.00113403	55	367
	GO:0004012	phospholipid-translocating ATPase activity	F	0.00133781	5	6
	GO:0005548	phospholipid transporter activity	F	0.00133781	5	6
	GO:0005524	ATP binding	F	0.00243883	85	648
	GO:0032559	adenyl ribonucleotide binding	F	0.00250049	85	650
	GO:0030554	adenyl nucleotide binding	F	0.00261948	86	659
	GO:0016772	transferase activity, transferring phosphorus-containing groups	F	0.00319782	67	490
	GO:0015171	amino acid transmembrane transporter activity	F	0.0032258	5	8
	GO:0004713	protein tyrosine kinase activity	F	0.00360746	12	47
	GO:0005488	binding	F	0.0039988	385	3768
	GO:0035639	purine ribonucleoside triphosphate binding	F	0.00792752	97	793
	GO:0032549	ribonucleoside binding	F	0.00810511	98	801
	GO:0001882	nucleoside binding	F	0.00815942	98	802
	GO:0017076	purine nucleotide binding	F	0.00834441	99	809
	GO:0032555	purine ribonucleotide binding	F	0.00953465	97	795
	GO:0032550	purine ribonucleoside binding	F	0.00953465	97	795
	GO:0001883	purine nucleoside binding	F	0.00953465	97	795
	GO:0008175	tRNA methyltransferase activity	F	0.0102032	3	3
	GO:0032553	ribonucleotide binding	F	0.0116844	97	800
	GO:0043167	ion binding	F	0.0120523	188	1709
	GO:0097367	carbohydrate derivative binding	F	0.0122611	98	813
	GO:0043168	anion binding	F	0.0125486	104	872
	GO:0016887	ATPase activity	F	0.0151991	21	124
	GO:0022892	substrate-specific transporter activity	F	0.0162601	39	273
	GO:0015075	ion transmembrane transporter activity	F	0.0201902	35	242
	GO:0005515	protein binding	F	0.0220938	180	1650
	GO:0097159	organic cyclic compound binding	F	0.0221325	193	1784
	GO:1901363	heterocyclic compound binding	F	0.0221325	193	1784
	GO:0019829	cation-transporting ATPase activity	F	0.0225562	7	27
	GO:0042625	ATPase coupled ion transmembrane transporter activity	F	0.0225562	7	27
	GO:0005319	lipid transporter activity	F	0.0235782	5	15
	GO:0005215	transporter activity	F	0.030435	45	342
	GO:0015116	sulfate transmembrane transporter activity	F	0.0389425	2	2
	GO:1901682	sulfur compound transmembrane transporter activity	F	0.0389425	2	2
	GO:0022891	substrate-specific transmembrane transporter activity	F	0.0403408	35	256
	GO:0016849	phosphorus-oxygen lyase activity	F	0.0443256	6	25
	GO:0098589	membrane region	C	0.047297	3	7
T.saginata	GO:0022610	biological adhesion	P	0.0046793	6	60
	GO:0007155	cell adhesion	P	0.0046793	6	60
	GO:0065007	biological regulation	P	0.0183021	32	875
	GO:0050794	regulation of cellular process	P	0.0201867	30	809
	GO:0007265	Ras protein signal transduction	P	0.0202193	4	40
	GO:0046578	regulation of Ras protein signal transduction	P	0.0202193	4	40
	GO:0051716	cellular response to stimulus	P	0.0216533	20	485
	GO:0050789	regulation of biological process	P	0.0225158	31	847
	GO:0016049	cell growth	P	0.0238796	1	0
	GO:0031589	cell-substrate adhesion	P	0.0238796	1	0
	GO:0007062	sister chromatid cohesion	P	0.0238796	1	0
	GO:0007064	mitotic sister chromatid cohesion	P	0.0238796	1	0
	GO:0009312	oligosaccharide biosynthetic process	P	0.0238796	1	0
	GO:0007160	cell-matrix adhesion	P	0.0238796	1	0
	GO:0006423	cysteinyl-tRNA aminoacylation	P	0.0238796	1	0
	GO:0001558	regulation of cell growth	P	0.0238796	1	0
	GO:0040008	regulation of growth	P	0.0238796	1	0
	GO:0019427	acetyl-CoA biosynthetic process from acetate	P	0.0238796	1	0
	GO:0000725	recombinational repair	P	0.0238796	1	0
	GO:0000724	double-strand break repair via homologous recombination	P	0.0238796	1	0
	GO:0006083	acetate metabolic process	P	0.0238796	1	0
	GO:0044272	sulfur compound biosynthetic process	P	0.0270455	2	9
	GO:0007266	Rho protein signal transduction	P	0.028248	3	25
	GO:0035023	regulation of Rho protein signal transduction	P	0.028248	3	25
	GO:0015074	DNA integration	P	0.0288149	4	45
	GO:0006259	DNA metabolic process	P	0.0383098	9	168
	GO:0051056	regulation of small GTPase mediated signal transduction	P	0.0464855	4	53
	GO:0071616	acyl-CoA biosynthetic process	P	0.0471928	1	1
	GO:0006379	mRNA cleavage	P	0.0471928	1	1
	GO:0035384	thioester biosynthetic process	P	0.0471928	1	1
	GO:0019236	response to pheromone	P	0.0471928	1	1
	GO:0040007	growth	P	0.0471928	1	1
	GO:0031532	actin cytoskeleton reorganization	P	0.0471928	1	1
	GO:0006085	acetyl-CoA biosynthetic process	P	0.0471928	1	1
	GO:0055085	transmembrane transport	P	0.0474448	11	230
	GO:0006643	membrane lipid metabolic process	P	0.0485261	2	13
	GO:0003697	single-stranded DNA binding	F	0.0109929	2	5
	GO:0004817	cysteine-tRNA ligase activity	F	0.0238796	1	0
	GO:0003980	UDP-glucose:glycoprotein glucosyltransferase activity	F	0.0238796	1	0
	GO:0003987	acetate-CoA ligase activity	F	0.0238796	1	0
	GO:0008455	alpha-1,6-mannosylglycoprotein 2-beta-N-acetylglucosaminyltransferase activity	F	0.0238796	1	0
	GO:0016907	G-protein coupled acetylcholine receptor activity	F	0.0238796	1	0
	GO:0005520	insulin-like growth factor binding	F	0.0238796	1	0
	GO:0016208	AMP binding	F	0.0238796	1	0
	GO:0004357	glutamate-cysteine ligase activity	F	0.0238796	1	0
	GO:0015464	acetylcholine receptor activity	F	0.0238796	1	0
	GO:0099528	G-protein coupled neurotransmitter receptor activity	F	0.0238796	1	0
	GO:0008227	G-protein coupled amine receptor activity	F	0.0238796	1	0
	GO:0030594	neurotransmitter receptor activity	F	0.0238796	1	0
	GO:0005085	guanyl-nucleotide exchange factor activity	F	0.0288149	4	45
	GO:0005088	Ras guanyl-nucleotide exchange factor activity	F	0.03097	3	26
	GO:0005089	Rho guanyl-nucleotide exchange factor activity	F	0.03097	3	26
	GO:0001071	nucleic acid binding transcription factor activity	F	0.044238	10	213
	GO:0003700	transcription factor activity, sequence-specific DNA binding	F	0.044238	10	213
	GO:0016405	CoA-ligase activity	F	0.0471928	1	1
	GO:0016878	acid-thiol ligase activity	F	0.0471928	1	1
	GO:0035251	UDP-glucosyltransferase activity	F	0.0471928	1	1
	GO:0019838	growth factor binding	F	0.0471928	1	1
	GO:0004348	glucosylceramidase activity	F	0.0471928	1	1
	GO:0046527	glucosyltransferase activity	F	0.0471928	1	1
	GO:1902555	endoribonuclease complex	C	0.0238796	1	0
	GO:0005795	Golgi stack	C	0.0238796	1	0
	GO:0098791	Golgi subcompartment	C	0.0238796	1	0
	GO:0000172	ribonuclease MRP complex	C	0.0238796	1	0
	GO:0031984	organelle subcompartment	C	0.0238796	1	0
	GO:0030677	ribonuclease P complex	C	0.0238796	1	0
	GO:0008278	cohesin complex	C	0.0238796	1	0
In catogery: F represents Molecular Functions; P represents Biological Process; C represents Cellular components.
