# Supplementary material for: Comparative genomics reveals adaptive evolution of Asian tapeworm in switching to a new intermediate host
Source: Nat Commun. 2016 Sep 22;7:12845. doi: 10.1038/ncomms12845 (PMC5036155; doi:10.1038/ncomms12845)
Supplement: Supplementary Data 4 — Positively selected genes identified from T. asiatica and T. saginata lineage. [file ncomms12845-s5.xlsx]

## Sheet: Sheet1
Supplementary Data 4. Positively selected genes identified from T. asiatica and T. saginata lineage.
The posterior probabilities were determined by Bayes Empirical Bayes (BEB). The functions are assigned with annotations of the best match gene in corresponding tapeworm genomes.
Gene ID	Protein Length	Best match homolog in other tapeworms' genomes	Function	FDR	P-Value	Positively selected sites*
TASs00001g00009	487	EmuJ_000802400	COUP TF:Svp nuclear hormone receptor	0.02635	0.02261
TASs00001g00137	1815	HmN_000539400	breast cancer type 2 susceptibility protein	0.01266	0.009355
TASs00001g00214	156	EmuJ_000827200	oligosaccharyltransferase complex subunit	1.613e-07	4.455e-08	84P(0.997),87S(0.999)
TASs00002g00453	732	EgrG_000798600	protocadherin gamma c6	0.008751	0.005812
TASs00002g00537	266	EgrG_000789000	NICE 3 family protein	4.215e-14	5.662e-15	57G(0.956),58L(1.000),60H(0.994),65V(0.953),67E(0.957),69I(0.981),75K(0.962),76F(0.962),77N(0.952)
TASs00002g00627	219	EmuJ_000776500	60S ribosomal protein L10a	0.03798	0.03571
TASs00002g00650	963	EmuJ_000772200	60S ribosomal protein L19	0.01266	0.009331	2D(0.952)
TASs00003g00791	697	EgrG_000251200	run domain Beclin 1 interacting and cystein rich	0.02458	0.02073	266L(0.959)
TASs00003g00946	643	EmuJ_000232900	transcription factor SOX 6	8.017e-05	3.171e-05	138L(0.969),154R(0.978),179V(0.975),198L(0.975),227L(0.969),233K(0.950),234P(0.976),479T(0.954),546R(0.972)
TASs00003g00975	1075	-	adenylate kinase	0.02099	0.01739	463C(0.964)
TASs00004g01114	632	HmN_000387700	FERM domain containing protein 3	0.01268	0.00946	33N(0.997)
TASs00004g01167	912	-	transmembrane emp24 domain containing protein	0.02765	0.02394
TASs00004g01223	324	EmuJ_000904400	carbonic anhydrase	0.04001	0.03852	7P(0.964),10Y(0.963),12F(0.962),106H(0.960)
TASs00004g01237	1061	-	TonB box	0	0	662E(1.000),663L(0.996),664I(0.997),666I(0.991),667S(1.000),671E(0.998),672M(0.963),674K(0.967),675T(0.953),684S(0.998)
TASs00006g01648	2003	Smp_046060.2:pep	myosin heavy chain non muscle	0.0008946	0.0004406
TASs00006g01656	112	EmuJ_000478600	Transmembrane protein 170	0.001642	0.0009066	3E(0.986)
TASs00007g01757	568	-	hypothetical protein	0.03119	0.0277
TASs00007g01821	254	EgrG_000136200	hypothetical protein	0.002972	0.001708	147R(0.973)
TASs00007g01918	271	EgrG_000994600	expressed conserved protein	5.757e-05	2.234e-05	269F(0.952)
TASs00008g02060	2072	-	tight junction protein ZO 3	5.749e-05	2.188e-05
TASs00009g02173	143	-	expressed conserved protein	6.396e-06	2.148e-06	76Y(0.969),80S(0.994),81V(0.988),84V(0.968)
TASs00009g02257	125	-	expressed conserved protein	5.226e-11	1.014e-11	16Y(0.994),17V(0.989),19V(0.995),22S(0.996),24E(0.995),26R(0.995),29S(0.990),33A(0.999),34L(0.969),36Q(0.999),38Q(0.994),39D(0.999),42L(0.987),43H(0.994),44E(0.999),46C(0.995),47Y(0.995),48P(0.995),49Q(0.985)
TASs00009g02310	244	EmuJ_000446300	60s ribosomal protein l6	0.001465	0.000798	13H(0.976)
TASs00010g02441	587	HmN_000197800	tetratricopeptide repeat protein 18	0.01481	0.01138	443D(0.971)
TASs00010g02452	924	-	guanine nucleotide binding protein subunit	0	0	525I(0.961),535A(0.959),914G(0.997),915Y(0.969),917S(0.999),918M(1.000),919S(1.000),920V(1.000),921L(0.973),922F(0.963),923E(0.972)
TASs00010g02467	1059	EgrG_001180200	kinesin family 1	0.01379	0.0105
TASs00010g02477	1982	EgrG_001179000	WD repeat containing protein 96	0	0	153H(0.964),227E(0.972),228A(0.978),232F(0.972),233V(0.978),241C(0.987),244N(0.979),287Y(0.954),302E(0.983),309Q(0.985)
TASs00011g02563	174	-	hypothetical protein	0.02461	0.02094
TASs00012g02764	253	EgrG_000698500	glycolipid transfer protein domain containing protein	0.02004	0.01629	149I(0.957)
TASs00012g02765	1809	HmN_000113000	Beta propeller repeat TECPR	0.006642	0.004213
TASs00012g02771	556	EmuJ_000697800	hypothetical protein	0	0	500F(0.997),501R(1.000),503C(0.952),504T(0.953),506A(0.997),507R(0.997),511L(0.967),512W(0.951),519S(0.985)
TASs00013g02876	901	-	ubiquitin associated protein 2	1.106e-06	3.384e-07
TASs00013g02878	295	-	hsp90 co chaperone tebp	0.001447	0.0007773
TASs00013g02929	578	HmN_000917000	heat shock protein 70	3.048e-11	5.459e-12	138K(1.000),139T(1.000),140I(1.000),141W(1.000),143Q(0.975),144R(0.972),258Y(0.972)
TASs00013g02935	1545	-	glutamate receptor ionotropic kainate	0.006284	0.003939
TASs00016g03133	248	EgrG_000552500	expressed conserved protein	0.01154	0.00827	175N(0.955)
TASs00016g03179	471	EmuJ_000397200	beta 13 n galactosyltransferase	0.0003835	0.0001746
TASs00016g03187	585	EmuJ_000547300	hypothetical protein	9.161e-14	1.299e-14	312L(0.964),313A(0.963),315C(0.967),317S(0.988),321P(0.986)
TASs00017g03265	741	Smp_032500.1:pep	DNA replication licensing factor mcm7	2.572e-06	8.447e-07	4N(0.997)
TASs00018g03298	511	EgrG_001040200	hypothetical protein	0.048	0.048	467I(0.952)
TASs00018g03350	1743	Smp_124500.1:pep	a disintegrin and metalloproteinase with	0	0	3A(0.994),4V(0.971),10A(0.986),11R(0.994),21V(0.991),26R(0.999),29W(0.980),31D(0.999),183N(0.990),185N(0.999),186N(0.999),191L(0.995),193R(0.994)
TASs00019g03451	1204	EmuJ_000569700	TBC1 domain family	0.0001573	6.337e-05	252S(0.993),686A(0.953),933S(0.956)
TASs00020g03529	343	EgrG_000752300	mitochondrial carrier 2	0.03349	0.03024	211T(0.980)
TASs00022g03631	283	EgrG_000634500	expressed conserved protein	1.249e-06	3.916e-07	229R(0.964),245N(0.993),246S(0.953)
TASs00023g03728	621	HmN_000205800	beta catenin protein 1	3.797e-13	5.951e-14	2E(0.965),3Q(1.000),4V(1.000),5L(1.000),8K(1.000),17Q(0.994),457R(0.967),508R(0.961)
TASs00023g03748	304	EgrG_000929100	expressed conserved protein	2.893e-08	6.5e-09	229N(0.975),230S(0.988)
TASs00029g04153	782	EgrG_000394300	protein roadkill	0.0001638	6.847e-05
TASs00032g04422	479	HmN_000220500	hypothetical protein	0.02344	0.01959	133H(0.996)
TASs00033g04454	617	-	purine nucleoside phosphorylase	0	0	324S(0.985),330A(0.995),331D(0.987),334S(0.988),335N(0.984),346Q(0.996),350S(0.994),351T(0.988),353K(0.972),355H(0.989),359L(0.990),360V(0.959),365A(0.985),368C(0.990),375R(0.995),376C(0.960),379Y(0.989),384M(0.998)
TASs00033g04479	471	HmN_000347900	6 phosphofructo 2 kinase:fructose 2	0.001333	0.0006952
TASs00034g04521	6922	HmN_000815900	dynein heavy chain	0.01532	0.01189
TASs00036g04663	2514	-	adenylate kinase domain containing protein 1	0.02812	0.02455
TASs00038g04825	2462	HmN_000199500	fras1 related extracellular matrix protein	0.006206	0.003844	2434T(0.978),2461T(0.971)
TASs00040g04902	890	EmuJ_000592600	pdz domain containing protein	0.01964	0.01568	421V(0.996)
TASs00040g04928	220	EgrG_000595700	calponin	0.03334	0.02986	24M(0.985)
TASs00041g04966	1318	EgrG_000215800	neurexin 4	0.0005844	0.0002835	260M(0.951)
TASs00042g05043	512	HmN_000023600	protein sel 1 1	0.03366	0.03108	508N(0.995)
TASs00042g05065	121	HmN_000534900	fatty acid binding protein, adipocyte	4.633e-08	1.207e-08	83C(0.977),84W(0.998),85Y(0.998),88S(1.000),89Y(0.978),92S(0.991),93G(0.999),98N(0.955),100F(0.952),103I(0.952),104A(0.974),105I(0.997),107P(0.951),108F(0.963),112S(0.998),114K(0.988)
TASs00043g05142	333	EmuJ_000046100	cyclin dependent kinase 1	0.04004	0.03884
TASs00046g05300	2083	EgrG_001120500	cache domain containing protein	0.005028	0.002964	2070V(0.997),2072S(1.000),2074T(0.998),2075S(1.000),2082C(0.998)
TASs00046g05332	485	EgrG_001117700	expressed conserved protein	2.157e-07	6.278e-08	474Q(0.951),484R(0.990)
TASs00048g05420	1080	EmuJ_000916300	WD repeat containing protein 49	0.0001903	8.238e-05	8L(0.963)
TASs00050g05507	586	EgrG_000715400	pyruvate kinase	0	0	57P(0.999),60Q(1.000),61L(0.989),62M(1.000),63V(0.999),64L(0.968),65S(0.998)
TASs00052g05625	502	EgrG_000132800	expressed conserved protein	2.597e-05	9.302e-06
TASs00053g05673	752	HmN_000978500	Sushi:SCR:CCP,domain containing protein	0	0	3L(0.995),4K(0.997),5L(0.957),7K(1.000),8R(0.985),10E(0.997),11S(0.993),20Q(0.997),21I(0.991),23T(0.954),25I(0.997),29A(0.997),37C(0.996),38L(0.960),39I(0.997),41C(0.958),42M(0.992),43M(0.955),44R(0.997),45K(0.959),46I(0.959),49S(0.998),50Y(0.997),51Q(0.956),53H(0.989),54K(0.954),55R(0.957),57A(0.993),58A(0.954),59M(0.997),60Q(0.997),61K(0.997),62E(0.957),64Y(0.997),410L(0.959),577E(0.999),579D(0…
TASs00053g05677	137	EmuJ_000207000	MAM	0.0005362	0.0002521	25V(0.961),27H(0.959),52E(0.989),55Q(0.995),80L(0.990),94S(0.982),98S(0.971),108F(0.985)
TASs00053g05690	2212	HmN_000653600	neurogenic locus notch protein	8.938e-07	2.668e-07
TASs00054g05741	1723	EgrG_000920300	zinc finger protein 26	0.006705	0.004303	1052T(0.998)
TASs00055g05803	133	-	hypothetical protein	5.398e-09	1.128e-09	10L(0.991),12S(0.964),14S(0.996),25C(0.982),28E(0.977),33L(0.961),34R(0.982),36P(0.989),37N(0.982),38T(0.992),39I(0.956),45R(0.997),46R(0.980),47P(0.963),48S(0.996),53Y(0.994),56T(0.997),58R(0.999),76N(0.977)
TASs00058g05891	268	EgrG_000204000	tRNA guanine N7 methyltransferase subunit	4.78e-05	1.748e-05	20A(0.972),21C(0.973),23N(0.974),24Q(0.998),25R(0.972),49I(0.972),127G(0.974)
TASs00060g05991	135	-	expressed conserved protein	3.528e-11	6.583e-12	65H(0.991),68A(0.992),69R(0.998),70G(0.950),71A(0.991),72E(0.966),73G(0.950),79P(0.997),80S(0.993),85A(0.985),87E(0.997),89R(0.988),90K(0.997),92R(0.952),93V(0.968),95W(0.987),96P(0.989),106S(0.996),108E(0.962),120P(0.973),121R(0.993)
TASs00062g06085	1904	-	polycystin 1	0	0	10A(0.990),155E(0.956),157R(0.996),162S(0.971),165K(0.968),167R(0.970),170R(0.970),173L(0.988),176Q(0.993),180W(0.990),1857K(0.970)
TASs00064g06143	108	-	expressed conserved protein	0.005563	0.003358
TASs00064g06152	1825	EmuJ_000321900	miz zinc finger family protein	0.006965	0.004522	1816P(0.969)
TASs00065g06201	174	-	Upstream activation factor subunit UAF30	0.001446	0.0007659	142P(0.994),146N(0.999)
TASs00067g06241	1682	HmN_000523200	Niemann Pick C1 protein	0.005916	0.00362
TASs00067g06254	600	EgrG_001106000	alveolar soft part sarcoma chromosome	1.358e-05	4.764e-06
TASs00076g06622	424	EgrG_000099900	histone RNA hairpin binding protein	0.0132	0.009947
TASs00079g06728	960	EmuJ_001110500	expressed protein	0.005563	0.003363
TASs00080g06789	3564	EgrG_000376700	neuroblastoma amplified sequence	1.54e-06	4.942e-07	2192T(0.998),2193T(0.963)
TASs00080g06804	1475	Smp_163250.1:pep	intraflagellar transport protein 140	0.0003113	0.0001394
TASs00081g06815	280	EgrG_000540000	Ubiquitin thioesterase otubain protein	0.01048	0.007274
TASs00082g06881	376	HmN_000018100	flotillin 2	0.0009672	0.0004836
TASs00083g06905	626	EgrG_000955600	FERM domain containing protein 3	0	0	265R(0.982),294H(0.999),295F(0.963),296A(0.999),298F(0.999),313V(0.978),323P(0.967),379S(0.996),380V(0.991),381S(0.997),384Y(0.989),386L(0.997),387S(0.970),388L(0.984),390L(0.999),394A(0.999),395S(0.987),399I(0.995),402R(0.974),406Y(0.988),407R(1.000),408Y(0.995),409S(0.999),410H(0.999),413T(0.983),416T(0.978),420S(0.999),423N(0.997),424C(0.996),428G(0.991),429A(0.982),430L(0.989),431L(0.997),432…
TASs00086g06997	556	EgrG_000586300	coiled coil domain containing protein 40	0.0004212	0.0001949	1M(0.999),2S(0.961),229R(0.960)
TASs00090g07107	151	-	diuretic hormone 44 receptor GPRdih2	2.693e-13	4.019e-14	14L(0.960),16F(0.992),17R(0.986),18L(0.982),19K(0.991),20V(0.981),21P(0.980),23N(0.971),24S(0.983),25S(0.998),30S(0.967),31H(0.990),32D(0.999),33S(0.994),34E(0.999)
TASs00096g07273	844	-	leucine aminopeptidase protein	1.137e-14	1.443e-15	442S(0.998),453K(0.992),454E(1.000),456S(0.998)
TASs00100g07364	824	EgrG_000063700	amiloride sensitive cation channel 4 A	0.0002351	0.0001035
TASs00101g07388	3264	EgrG_001147000	Breast cancer overexpressed gene 1 protein	0.04415	0.04349
TASs00101g07391	319	EmuJ_001147700	peptidase inhibitor 16	1.481e-09	2.985e-10	187N(0.992),188R(0.994),190E(0.954),196S(0.960),199S(0.955),200F(0.991),204R(0.952),297S(0.974),307P(0.961),308T(0.952)
TASs00105g07498	106	-	expressed conserved protein	0.02948	0.02596
TASs00105g07506	2983	HmN_000822100	small subunit processome component 20	0.03366	0.03097	72D(0.965),875F(0.984),1210K(0.969),1245H(0.984),1694G(0.986),1757V(0.954),2166D(0.985),2199D(0.985),2471S(0.985),2531T(0.984),2597K(0.985)
TASs00106g07532	372	-	expressed conserved protein	0	0	2S(0.989),3S(0.996),9Q(0.990),11I(0.971),12F(0.986),13I(0.999),16H(0.977),17L(0.964),20T(0.967),23L(0.987),27L(0.987),28D(0.981),31V(0.992),35D(0.968),40S(0.995),44Y(0.994),45C(0.994),47S(0.999),48H(0.998),49A(0.992),50I(0.974),51F(0.995),53V(0.978),58L(0.987),59W(0.954),61F(0.997),62I(0.976),63R(0.991),65S(0.998),68G(0.997),69Y(0.994),71G(0.985),73L(0.992),78S(0.991),79T(0.998),86G(0.976),88D(0.…
TASs00107g07554	111	EmuJ_000156900	Mitochondrial inner membrane translocase complex, Tim8 9:10:13 zinc finger	4.808e-05	1.794e-05	2L(0.979),3A(0.973),4I(0.957),6A(0.985),7Q(0.961),8P(0.975),10P(1.000),13E(0.952),16R(0.978),18G(0.980)
TASs00110g07642	195	EgrG_000941000	dynein light chain	0.03832	0.0366
TASs00111g07675	1692	-	expressed conserved protein	0.01048	0.007201
TASs00117g07794	311	EgrG_000857500	expressed conserved protein	1.427e-07	3.834e-08	292I(0.982),298T(0.968),304Y(0.993),306D(0.977)
TASs00122g07931	177	-	expressed conserved protein	0.02099	0.01726
TASs00124g07961	126	EgrG_000519300	expressed protein	0.003158	0.001838	124M(0.987),125T(0.994)
TASs00124g07978	1694	EmuJ_000517900	protein elys	0.01068	0.007572
TASs00126g08015	978	-	battenin	1.912e-07	5.421e-08	610L(0.990),613Q(0.992)
TASs00135g08199	760	-	katanin p60 ATPase containing subunit A1	0	0	643I(0.970),666P(1.000),668A(0.975),673I(0.968),674I(0.969),675G(1.000),676A(1.000),677S(1.000),678V(1.000),679I(1.000),680Q(1.000),681V(0.998),682A(0.984),683V(0.995),684G(1.000),686K(0.977),687I(1.000),688V(0.977),689L(1.000),691W(1.000),693C(1.000),694S(1.000),695T(1.000),696I(0.983),697E(1.000),698F(0.974),699T(0.976),700V(0.999),701H(1.000),702L(0.998),727V(0.975),729N(1.000),730N(1.000),731…
TASs00143g08340	351	EgrG_000416750	U2 small nuclear ribonucleoprotein auxiliary	0	0	80C(0.999),81K(1.000),82D(0.975),83I(0.999),86I(0.999),87T(1.000),89Y(0.979),90L(0.968),91K(0.980),92A(1.000),93R(0.999),94R(0.988),99V(0.999)
TASs00151g08473	172	EmuJ_000728700	Zinc finger HIT domain containing protein 3	0.03366	0.03115
TASs00164g08670	1683	EgrG_000773400	Pleckstrin y	1.241e-05	4.259e-06	1655Y(0.981),1668D(0.989),1672T(0.997),1682H(0.990)
TASs00167g08702	2520	-	nuclear pore complex protein nup214	0.0001903	8.225e-05	927S(0.985),930I(0.994)
TASs00171g08771	2589	EgrG_000857000	myotubularin protein 13	4.7e-13	7.716e-14	2568C(0.999),2569E(0.964)
TASs00172g08780	259	EgrG_000189000	ATP synthase mitochondrial F1 complex assembly	0.007694	0.005053	114V(0.967)
TASs00180g08873	256	-	S phase kinase associated protein 1	0.0005749	0.0002746	6A(0.964),29Y(0.964),108K(0.967),130W(0.959),132S(0.982)
TASs00182g08887	2200	-	glutamyl tRNA synthetase cytoplasmic	0	0	10E(0.973),13S(0.994),14S(0.957),16S(0.980),20A(0.971),21S(0.995),22R(0.964),25Q(0.992),144E(0.956),384L(0.955),1661S(0.999),1662F(0.958)
TASs00199g09047	131	EgrG_001155800	hypothetical protein	0.0001638	6.807e-05	34S(0.982)
TASs00202g09067	255	EgrG_002055400	hypothetical protein	0.04433	0.044
TASs00226g09273	288	-	expressed conserved protein	0.03832	0.03649
TASs00232g09303	177	EmuJ_001093900	BTB:POZ domain containing protein	0.001164	0.0005908
TASs00245g09407	444	-	EG95	4.243e-08	1.045e-08	428S(0.965)
TASs00246g09423	343	-	expressed conserved protein	0.009836	0.00668
TASs00286g09691	204	-	hypothetical protein	0.009684	0.006504
TASs00320g09903	528	EmuJ_000261800	cytosolic carboxypeptidase 2	0.02004	0.0163
TASs00351g10075	180	-	Uveal autoantigen with coiled coil domains	0	0	2G(0.987),7W(0.995),8E(0.994),9D(0.998),15V(0.983),16S(0.999),18P(0.953),19A(0.996),23E(0.982),25K(1.000),26T(0.957),27Q(0.998),29S(0.998),32G(0.997),33K(0.995),34K(0.996),40E(0.961),41D(0.993),44T(0.997),46D(0.996),47V(0.958),50E(0.998),51R(0.999),57V(0.999),58M(0.984),59E(0.979),61K(0.997),62D(0.995),66K(0.991),68L(0.993),70S(0.996),71T(0.999),72L(0.952),81M(0.997),83I(0.999),86Q(0.999),89V(0.9…
TASs00385g10259	214	-	histone H2B	0.00185	0.001049
TASs00429g10455	272	-	expressed conserved protein	0	0	9D(0.973),12D(0.961),16A(0.988),18T(0.985),19T(0.998),20D(0.999),24A(0.999),28G(0.999),35A(0.990),36T(0.999),37G(0.980),38G(0.979),40C(0.989),41S(0.972),43R(0.995),44N(0.999),45D(0.999),46Q(0.994),47S(0.997),49S(0.994),50K(0.991),51S(0.992),52W(0.989),53I(0.994),54D(0.984),56E(0.982),58H(0.990),61E(0.977),63G(0.999),72Q(0.994),73I(0.998),75Q(0.992),77Q(0.992),78Q(0.999),79V(0.989),80G(0.968),81R(…
TASs00476g10605	101	-	hypothetical protein	4.633e-08	1.21e-08	88I(0.956),90T(0.990),95M(0.994),96R(0.987)
TASs00483g10623	126	-	hypothetical protein	2.057e-11	3.531e-12	58E(0.998),59Q(0.988),61A(0.983),62L(0.959),63V(0.987),64A(0.997),65P(0.990),104R(0.986),105R(0.986),106R(0.998),107M(0.961),108M(0.989),109P(0.988),110R(0.992),111W(0.987),112S(0.989),113L(0.980),114M(0.957)
TASs00647g11086	276	-	PAK box P21 Rho binding	3.754e-08	8.965e-09	16C(0.975),32W(0.990),53S(0.964),64E(0.973),106H(0.987),112K(0.966),113T(0.975),132T(0.958),133S(0.964),134A(0.982),204N(0.977),211C(0.959),215P(0.987),218A(0.979),219F(0.958),231S(0.974),236Q(0.953),243F(0.990),258S(0.971),259R(0.987),263H(0.983),272R(0.979),273E(0.981),274C(0.965)
TASs00702g11202	115	-	expressed conserved protein	0.01762	0.01394	9S(0.959)
TASs00773g11342	75	-	expressed conserved protein	0.04273	0.04177
TASs00852g11500	2139	EmuJ_000722600	Calcium binding protein	6.321e-09	1.368e-09	51Q(0.992)
TASs00975g11701	202	-	hypothetical protein	0.001776	0.0009938	68L(0.976)
TASs01026g11767	131	-	hypothetical protein	0.01053	0.007387	72K(0.960)
TASs01143g11919	202	-	hypothetical protein	0.001333	0.0006963
TASs01285g12103	127	-	expressed conserved protein	2.893e-08	6.692e-09	10L(0.988),12Y(0.971),24A(0.992),25L(0.968)
TASs01442g12244	311	EgrG_000942200	zinc finger protein	0.01704	0.01335
TASs02863g12962	146	EmuJ_001201600	diagnostic antigen gp50	0.01252	0.009062
TASs03505g13106	117	-	expressed conserved protein	0.03421	0.03191
TSAs00001g00301	779	EmuJ_000240700	nervous system adducin	4.517e-05	1.848e-05	37T(0.962),39T(0.973)
TSAs00001g00308	989	EmuJ_000240000	tetratricopeptide repeat protein 27	0.001098	0.0005791
TSAs00001g00503	307	EgrG_000217600	Peptidase C15 pyroglutamyl peptidase I	0.02486	0.02124
TSAs00001g00506	525	EgrG_000216700	oligomeric golgi complex subunit 5	3.95e-11	7.9e-12	301W(0.994),302A(0.999),303A(0.997),304C(0.999),305F(0.983)
TSAs00001g00521	718	EgrG_000215100	coiled coil domain containing protein	0	0	3A(0.985),4S(0.987),6F(0.986),7S(1.000),8D(0.999),9D(1.000),11F(0.969),13D(0.981),14R(0.999),15Q(0.993),17R(1.000),19A(0.985),20G(0.999),21L(0.986),22R(1.000),23A(0.992),24V(1.000),25P(1.000),26T(1.000),27A(0.985),28P(0.987),29K(0.999),30P(1.000),31S(1.000),33P(0.982),35I(0.987),36Y(0.987),37I(0.975),38F(0.986),39R(1.000),40P(0.998),41S(0.982),42T(0.980),44P(1.000),45S(0.999),46F(0.985),48V(0.989…
TSAs00002g00668	413	EgrG_001051500	Glycerol 3 phosphate transporter	0.001454	0.0007932	675L(0.986)
TSAs00002g00715	483	HmN_000688900	beta 13 n galactosyltransferase	0	0	204V(0.976),205S(0.977),206N(1.000),207T(0.970),213M(1.000),214I(0.965),269S(1.000),270F(0.997),271A(0.999),272L(1.000),275S(0.999),276I(0.978),277S(0.993),280P(0.999),282E(1.000),283L(0.997),285V(0.968),286L(0.990),288N(0.974),299I(0.980),300I(0.979),301L(0.999),302N(0.991),304A(1.000),308L(0.997),309T(0.970),338G(0.981),339D(0.971),340G(0.975),341N(1.000),403S(0.968),404R(0.994),406S(0.952),408…
TSAs00002g00938	279	EgrG_001019200	tetraspanin	0.02913	0.02542
TSAs00003g01145	1946	EgrG_000906500	E3 SUMO protein ligase RanBP2	0.03384	0.03022
TSAs00004g01234	1726	EgrG_002034500	hypothetical protein	0.006625	0.004517
TSAs00005g01407	1815	EmuJ_000489300	Ankyrin repeat domain containing protein	0.03384	0.03053
TSAs00006g01597	1663	EgrG_000773400	Pleckstrin y	0.003695	0.002217
TSAs00006g01601	1780	EmuJ_000774050	er degradation enhancing alpha mannosidase	0.01262	0.009175
TSAs00006g01607	430	EgrG_000774900	spermatogenesis associated protein 7	1.581e-10	3.738e-11	1247N(0.956),1253A(1.000),1254K(0.996),1255H(0.991),1257N(0.952),1258G(0.989),1259V(0.957),1260N(0.956),1261I(0.952),1361L(0.957)
TSAs00006g01655	443	EmuJ_000780800	surface protein PspC	0.02311	0.01954	391R(0.982)
TSAs00006g01680	1356	EmuJ_000784000	chromosome transmission fidelity protein 18	4.51e-10	1.148e-10	410E(0.986),416G(1.000),418G(0.998),441L(0.978),442E(1.000)
TSAs00006g01681	1050	EmuJ_000784500	Iroquois class homeobox protein IRX	2.205e-13	3.408e-14	1286T(0.997),1287N(0.967),1289S(0.968),1294S(0.961)
TSAs00006g01782	506	EmuJ_000797000	transmembrane protein 104	0	0	505H(0.957),567A(1.000),568S(0.983),569K(1.000),570R(0.998),572L(0.984),575L(1.000),577L(0.998),578L(0.999),579Y(1.000),580V(1.000),581Y(0.999),582N(0.987),583M(0.996),585S(0.999),586C(0.997),587R(1.000),588V(0.986),589L(0.968),590S(1.000),591L(0.998),592L(1.000),593L(1.000),594S(1.000),595S(1.000),596G(0.974),597L(1.000),598L(0.986),600G(0.999),601A(0.982),603R(0.967),604C(0.999),606H(0.984),607…
TSAs00006g01787	421	HmN_000430900	Ubiquitin supergroup	1.043e-05	3.697e-06	4L(0.988)
TSAs00006g01795	485	EgrG_000798500	alpha 16 mannosyl glycoprotein	0.003695	0.002204	111R(0.960),170D(0.998),339N(0.966)
TSAs00006g01800	1138	EmuJ_000799100	C2 calcium dependent membrane targeting	0.004199	0.002596
TSAs00007g01859	2436	EgrG_000481700	multiple pdz domain protein	0	0	233S(0.955),234S(0.989),236C(0.997),238N(0.952),240S(1.000),242N(0.965),256L(0.973),257T(0.959)
TSAs00007g01964	321	-	expressed conserved protein	4.288e-05	1.715e-05	3V(0.962),7R(0.962)
TSAs00008g02182	758	EgrG_000837800	ubiquitin carboxyl terminal hydrolase 4	6.096e-07	1.995e-07	22E(0.965),26S(0.989)
TSAs00008g02184	1926	EmuJ_000837600	transient receptor potential cation channel	0.001253	0.0006719
TSAs00009g02240	911	EmuJ_000550700	hemicentin 1	0.03451	0.03225
TSAs00009g02303	636	EgrG_000544900	glypican 1	0.0007555	0.0003846
TSAs00009g02341	234	EmuJ_000538300	expressed conserved protein	0.005364	0.00356	318S(0.987)
TSAs00009g02376	368	EgrG_000535000	Exosome complex exonuclease RRP4	2.732e-05	1.068e-05	90D(0.977),112S(0.963),144S(0.984),148F(0.972),151I(0.964),153G(0.978),176S(0.986),179D(0.970),182Y(0.962),187F(0.961),188S(0.985),191V(0.957),192G(0.965)
TSAs00010g02398	928	EgrG_000434800	terminal deoxycytidyl transferase rev1	0.03938	0.03763
TSAs00010g02433	871	EgrG_000439600	expressed conserved protein	0.002497	0.001453	895L(0.983)
TSAs00010g02507	1057	EmuJ_000448200	phd finger protein 10	0.005364	0.003521
TSAs00011g02606	246	EmuJ_000624300	transcription factor 21	0.004699	0.003033	238N(0.990)
TSAs00011g02639	704	EmuJ_000628000	zinc finger, C2H2 type	0.01425	0.01101
TSAs00012g02792	830	EgrG_001166900	SWI:SNF matrix associated	0.0008543	0.0004427	203I(0.971)
TSAs00012g02815	327	EgrG_001164500	magnesium transporter protein	4.675e-07	1.445e-07	174G(0.964),667H(0.962),668P(0.988),669S(1.000),671R(0.961)
TSAs00013g02940	953	EgrG_000959800	voltage dependent calcium channel subunit	0.0002392	0.0001109	129I(0.986),320R(0.989),321Y(0.988),322D(1.000),323I(0.999),324Q(0.987)
TSAs00014g02987	828	EgrG_000864200	Nucleolar protein 6	5.376e-05	2.248e-05	269T(0.999)
TSAs00014g02995	336	EgrG_000865400	expressed conserved protein	0.01385	0.01045
TSAs00014g03068	1091	EgrG_000875800	dna repair:transcription protein met18:mms19	0.01454	0.01137
TSAs00015g03254	467	EgrG_000999900	hypothetical protein	2.051e-08	5.406e-09	4H(0.989),317L(0.971)
TSAs00017g03436	1077	EgrG_000638800	calpain 7 protein	5.699e-15	7.772e-16	28S(0.983),29L(0.986),32E(0.986),35P(0.992),41L(0.987),42S(0.986)
TSAs00017g03449	460	EgrG_000637200	CD36 class B scavenger receptor	0.001865	0.001034	3A(0.997)
TSAs00020g03749	2053	EmuJ_000753500	protein piccolo	0	0	2Q(0.999),4Y(0.999),5R(0.999),6Q(1.000),9S(0.999),10V(0.982),12S(1.000),14S(0.999),15Q(0.999),16V(0.983),19P(0.999),20C(0.997),22K(0.999),23L(0.999),25R(0.999)
TSAs00021g03841	936	EgrG_000586900	oxalate:formate antiporter	0.0001646	7.184e-05	1749S(0.962),1751C(0.988)
TSAs00022g03961	195	EgrG_000161900	NOT transcription regulatory protein	0	0	673E(0.970),764V(0.998),765S(0.998),766S(1.000),768V(0.997),770V(0.974),772S(0.972),773I(0.986),774C(0.991),775L(0.970),776L(0.983),778R(1.000),779Q(0.996),780V(0.999),781P(0.998),783S(0.971),784R(0.996),786C(0.999),787T(0.999),788L(0.998),789T(0.971),790F(0.964),791L(0.999),792D(0.974),794S(0.971),795T(0.999),798I(0.972),799L(0.967),800L(0.968),801L(0.997),803L(0.997),804L(0.998),805L(0.968),806…
TSAs00023g04055	130	EmuJ_000954900	Uncharacterised protein family, CD034 YQF4	0.01288	0.009486
TSAs00026g04303	789	EgrG_001179300	RUN domain containing protein 1	0.00071	0.000355	91V(0.991),93L(0.983)
TSAs00026g04341	1047	EmuJ_001184400	lag1 longevity assurance 5	0	0	689T(0.977),691M(0.964),692Q(0.984),726P(0.969),729S(0.959)
TSAs00026g04370	441	EgrG_001188300	cpg binding protein	2.326e-07	6.977e-08	899T(0.968),900S(0.958)
TSAs00027g04477	773	EgrG_000591900	serine:threonine protein kinase MAK	0	0	2I(0.997),4N(0.994),6K(0.999),7A(0.999),8V(0.999),20L(0.996),21R(0.995),22G(0.996),35C(0.968),36A(0.952),37Q(0.999),39S(0.962),40M(0.990),41T(1.000),42G(0.969),44G(0.990),45G(1.000),47R(0.998)
TSAs00032g05004	1901	EgrG_000519900	ATP binding cassette sub family A	1.822e-07	5.134e-08	645M(0.988)
TSAs00033g05011	1805	EgrG_000432200	hypothetical protein	0.01462	0.01156
TSAs00033g05076	610	EmuJ_000424900	E3 ubiquitin protein ligase CBL	0.04304	0.04226	1763K(0.978)
TSAs00033g05087	550	EmuJ_000423200	serine threonine protein kinase	0.04319	0.0428	193D(0.987),381M(0.973),389K(0.992),449V(0.985)
TSAs00035g05217	1442	EmuJ_000938300	transmembrane protein 131	0.03938	0.03795
TSAs00035g05223	2613	EgrG_000916200	integrator complex subunit 1	2.26e-05	8.425e-06
TSAs00039g05538	1004	EgrG_000094800	mesoderm induction early response protein 1	2.944e-13	4.818e-14	12K(0.992),14P(0.997),15Q(0.999),17S(0.971)
TSAs00041g05702	291	EmuJ_001173500	neural Wiskott Aldrich syndrome protein	0	0	46R(0.994),57S(0.986),64P(0.998),65S(0.999),69R(0.982),73H(0.992),74I(0.952),75W(0.994),78R(0.993),81N(0.988),88R(0.992),90H(0.994),91Y(0.994),93L(0.982),96P(0.995),99E(0.990),102I(0.974),104D(0.999),105D(0.999),106F(0.999),107A(0.993),109S(0.998),110R(0.998),111A(0.998),112E(0.960),113L(0.986),117R(0.965),118F(0.999),120C(0.995),121V(0.974),122P(0.994),124N(0.992),128R(0.999),129L(0.981),130T(0.…
TSAs00042g05806	158	EgrG_000995100	Ribosomal protein L27 L41 mitochondrial	0.007704	0.005393
TSAs00043g05915	2425	EgrG_000086300	fras1 related extracellular matrix protein	1.744e-15	2.22e-16	129N(0.999),130E(0.966),135P(0.998),136T(0.998),137R(0.999),138S(0.995),141R(0.978)
TSAs00044g05949	301	EmuJ_001064200	survival motor neuron protein 1	0.03889	0.03677
TSAs00045g06097	569	EmuJ_000455600	protein kinase c iota type	3.06e-11	5.564e-12	48D(0.984),57L(0.991),60A(0.983),62L(0.991),64K(0.992),66K(0.987),67M(0.966),71I(0.958),81N(0.989),82L(0.962),109S(0.991),113M(0.966),116P(0.965),149G(0.968),195Q(0.991)
TSAs00049g06310	1616	EmuJ_000332200	lysine specific demethylase 5A	2.198e-13	3.197e-14	283V(0.975),284R(0.974),285P(0.975),286L(0.975),287S(0.975),288Q(0.977),289L(0.975),290Q(1.000),291N(0.974),292L(1.000),293D(0.975),294D(1.000),296C(1.000),298P(1.000)
TSAs00051g06480	186	-	hypothetical protein	1.092e-05	3.97e-06	87N(0.982),95T(0.970)
TSAs00054g06669	547	EgrG_000185500	pyruvate dehydrogenase	0.004165	0.002537	290S(0.987)
TSAs00060g07051	701	EgrG_000315700	hypothetical protein	0.03451	0.03231
TSAs00060g07053	1104	EmuJ_000390400	protocadherin 1	0.02211	0.01849
TSAs00063g07198	621	EmuJ_000414300	dna polymerase epsilon subunit 2	0.04258	0.04142	598N(0.972)
TSAs00064g07257	727	EgrG_000668800	prolyl endopeptidase	0.01053	0.007566
TSAs00070g07594	153	EgrG_001147400	venom allergen val protein	3.001e-11	5.183e-12	107V(0.996),108C(0.983),109L(0.996),110L(0.957),111D(0.996),113P(0.981),114Q(0.993)
TSAs00072g07659	701	HmN_000137600	Ileal sodium:bile acid cotransporter	0.01719	0.01391
TSAs00072g07679	1720	EgrG_001156700	cell wall protein awa1p	0.004382	0.002749
TSAs00075g07813	2310	EmuJ_000722600	Calcium binding protein	0	0	249K(0.993),688V(0.988),690M(1.000),691K(0.998),693Y(0.998)
TSAs00081g07997	527	EmuJ_000078200	Kelch repeat type 1	0	0	2L(1.000),3S(0.965),6A(0.997),9L(0.995),11F(0.999),13P(0.999),14H(0.998),17Y(0.998),20V(0.999),26C(0.994),30C(0.998),513K(0.965),521V(0.995),527L(0.994)
TSAs00084g08135	115	-	hypothetical protein	5.481e-05	2.342e-05	108S(0.962),109V(0.955),112N(0.962)
TSAs00090g08286	697	EmuJ_000522300	expressed conserved protein	0.0005097	0.0002456	239L(0.969),240D(0.970)
TSAs00092g08360	1407	HmN_000648400	rho GTPase activating protein	0.004567	0.002906	383Q(0.995),766V(0.950),821G(0.953)
TSAs00095g08444	1956	EgrG_000725500	phosphoinositide 3 kinase regulatory subunit 4	0.02748	0.02373
TSAs00097g08492	428	EmuJ_000741000	interferon developmental regulator	1.991e-06	6.698e-07	7G(0.998)
TSAs00102g08596	172	-	hypothetical protein	0.002141	0.001207
TSAs00106g08703	271	EmuJ_000304800	diagnostic antigen gp50	1.889e-07	5.495e-08	41F(0.988),62P(0.973),108F(0.961),175L(0.974),177T(0.976),252G(0.959)
TSAs00112g08798	506	EmuJ_000317300	vesicular amine transporter	0.01509	0.01207	274C(0.984),282D(0.972),299H(0.971),388I(0.970)
TSAs00119g08956	110	-	expressed conserved protein	0.0005482	0.0002691	71H(0.967)
TSAs00124g09059	214	EgrG_000276900	KRAB A domain containing protein	0	0	8V(0.996),12S(0.975),15C(0.996),16E(0.962),47W(0.996),48R(0.981),53S(0.996),54L(0.991),175Y(0.971),176S(0.994),177L(0.978)
TSAs00134g09177	7761	EgrG_000575900	basement membrane specific heparan sulfate	3.011e-06	1.04e-06
TSAs00146g09342	1643	EgrG_000617200	intraflagellar transport protein 172	2.384e-05	9.102e-06	1636S(0.955)
TSAs00153g09414	126	-	hypothetical protein	3.95e-11	7.679e-12	42S(0.994),57I(0.974),87D(0.995),91L(0.972),92M(0.961),94A(0.993),98S(0.996),99G(0.960),101P(0.957),102W(0.997),104G(0.998),106N(0.994),111P(0.953),112C(0.988),114C(0.960),116R(0.979),117R(0.967),119R(0.968)
TSAs00173g09631	1681	EmuJ_000080200	sodium channel protein	6.332e-08	1.727e-08	170V(0.982),171T(0.970),172F(0.998)
TSAs00212g09985	161	-	hypothetical protein	0.009392	0.00666
TSAs00282g10476	195	-	hypothetical protein	1.019e-10	2.224e-11	43S(0.983),44P(0.991),57P(0.975),66Q(0.984),77Q(0.986),79S(0.972),80A(0.993),82S(0.964),84S(0.973),87R(0.972)
TSAs00407g11095	295	EgrG_000544400	ryanodine receptor 44f	1.777e-10	4.361e-11	2P(0.953),8G(0.993),32A(0.972),35G(0.990),39T(0.992),48S(0.983),49W(0.995),51V(0.953),53G(0.996),56D(0.996),69F(0.986),70P(0.984),72L(0.974),73N(0.992),74R(0.973),77R(0.981),78T(0.989),79R(0.968),80C(0.981),81R(0.971),82R(0.962),132A(0.958)
TSAs00427g11185	337	EgrG_000942600	zinc finger protein	0.000212	9.638e-05
TSAs00430g11200	314	EgrG_000942200	zinc finger protein	0.006604	0.004443	137K(0.988)
TSAs00453g11289	244	EmuJ_000095700	ubiquitin carboxyl terminal hydrolase 5	5.433e-11	1.136e-11	43E(0.952),44V(0.973),45A(0.971),46D(0.995),48T(0.994),138V(0.955),141E(0.961),145P(0.979),146H(0.963),147K(0.992)
TSAs00541g11572	344	EmuJ_000290500	glioma pathogenesis protein 1	0	0	16E(0.988),19C(0.953),26L(0.987),28V(0.952),29S(0.962),31V(0.984),39S(0.985),46G(0.987),48A(0.960),49L(0.988),51W(0.961),58H(0.976),59R(0.984),60N(0.985),67L(0.993),68I(0.999),69L(0.978),72A(0.960),73F(0.979),74A(0.955),76K(0.962),79K(0.993),80A(0.992),81S(0.985),103W(0.963),108G(0.979),110T(0.971),112V(0.985),114V(0.986),121Y(0.972),125A(0.998),126S(0.991),129L(0.990),298S(0.990),302D(0.984),314…
TSAs00694g11968	132	-	expressed conserved protein	0.0001946	8.668e-05	50N(0.960)
TSAs00791g12202	199	-	hypothetical protein	0.0005037	0.0002381	128P(0.959),130I(0.960),156P(0.958)
TSAs00940g12418	137	-	expressed conserved protein	0.006765	0.004674	92T(0.966),96K(0.992),103G(0.990),106R(0.956),109E(0.990),111C(0.979),125P(0.986),126G(0.987),133Q(0.959),136D(0.985)
TSAs01032g12516	182	EmuJ_000153500	E3 ubiquitin protein ligase MARCH8	1.36e-10	3.09e-11	100V(0.992),101R(0.973),102R(0.998),104L(0.990),108I(0.972)
TSAs01065g12551	461	EgrG_000948400	expressed conserved protein	5.249e-07	1.67e-07	275R(0.952)
TSAs03273g13157	302	EgrG_001193200	serine protease inhibitor	0.002483	0.001422	299R(0.995)
*Sites under positive selection with Prob. >0.95 (BEB) are shown.
