# Supplementary material for: Comparative genomics reveals adaptive evolution of Asian tapeworm in switching to a new intermediate host
Source: Nat Commun. 2016 Sep 22;7:12845. doi: 10.1038/ncomms12845 (PMC5036155; doi:10.1038/ncomms12845)
Supplement: Supplementary Data 5 — Proteases identified from the T. asiatica and T. saginata genomes. [file ncomms12845-s6.xlsx]

## Sheet: Sheet1
Supplementary Data 5. Proteases identified from the T. asiatica and T. saginata genomes.
Gene ID	Classfication in MEROPS	FPKM
TASs00024g03793	A01A	128.953
TASs00061g06012	A22B	121.06
TASs00004g01172	A28	68.2907
TASs00001g00221	A33	10.8171
TASs00006g01675	A33	0
TASs00020g03468	A33	8.6393
TASs00023g03732	A33	13.6087
TASs00029g04197	A33	1.27628
TASs00037g04717	A33	0.431971
TASs00039g04869	A33	4.80617
TASs00039g04870	A33	0
TASs00052g05627	A33	0.754918
TASs00067g06288	A33	1.42864
TASs00092g07164	A33	2.78693
TASs00101g07383	A33	4.60404
TASs00155g08537	A33	5.20305
TASs00168g08729	A33	0.954692
TASs00275g09616	A33	0.310415
TASs00398g10318	A33	5.88317
TASs01185g11986	A33	0
TASs01527g12316	A33	0
TASs00002g00521	C01A	112.222
TASs00006g01664	C01A	362.218
TASs00007g01862	C01A	34.7054
TASs00112g07689	C01A	0
TASs00600g10956	C01A	2.24471
TASs01205g12006	C01A	156.696
TASs01602g12375	C01A	1.58268
TASs00004g01283	C02A	108.289
TASs00026g03942	C02A	22.7886
TASs00070g06394	C02A	50.7239
TASs00072g06450	C02A	40.4699
TASs00007g01772	C12	189.844
TASs00011g02578	C13	45.5215
TASs00005g01387	C14A	22.5814
TASs00009g02166	C14A	117.222
TASs00013g02945	C14A	8.85515
TASs00143g08329	C14A	8.76773
TASs00041g04952	C15	162.344
TASs00011g02616	C19	54.7544
TASs00012g02778	C19	13.335
TASs00026g03980	C19	21.0369
TASs00035g04584	C19	40.6663
TASs00036g04682	C19	15.0246
TASs00048g05412	C19	18.8026
TASs00048g05414	C19	31.1484
TASs00063g06122	C19	86.1938
TASs00880g11563	C19	0
TASs00010g02325	C26	73.509
TASs00028g04136	C44	45.349
TASs00010g02340	C46	10.3682
TASs00027g04014	C48	16.757
TASs00049g05478	C48	16.5798
TASs00077g06666	C48	51.4752
TASs00012g02728	C50	59.9369
TASs00077g06678	C64	47.5276
TASs00081g06815	C65	111.28
TASs00002g00438	C78	19.6459
TASs00086g06999	C78	19.5366
TASs00108g07597	C85A	14.0095
TASs00001g00202	C85B	64.2225
TASs00012g02744	C86	10.4419
TASs00003g01054	C95	32.972
TASs00005g01504	C97	59.2095
TASs00080g06772	C97	22.4907
TASs00013g02913	M01	81.282
TASs00024g03783	M01	107.043
TASs00056g05828	M01	123.875
TASs00087g07033	M01	80.7155
TASs00087g07036	M01	53.7781
TASs00853g11503	M01	27.5927
TASs01616g12387	M01	28.4284
TASs01816g12512	M01	42.1355
TASs00014g02960	M03A	17.976
TASs00010g02352	M10A	32.328
TASs00048g05431	M10A	8.0161
TASs00010g02352	M12A	32.328
TASs00033g04494	M12A	36.0318
TASs00001g00256	M12B	11.9428
TASs00004g01133	M12B	11.9688
TASs00077g06664	M12B	24.866
TASs00001g00110	M14A	16.7949
TASs00066g06230	M14B	40.9686
TASs00838g11477	M14B	30.6578
TASs00002g00712	M16A	16.6142
TASs00054g05750	M16A	43.4294
TASs00054g05751	M16A	71.7201
TASs01628g12398	M16A	1.06521
TASs00005g01379	M16B	76.7718
TASs00017g03216	M16C	34.089
TASs00001g00433	M17	0
TASs00008g02077	M17	1643.08
TASs00117g07791	M17	0
TASs00171g08774	M17	2.87379
TASs00007g01894	M20F	29.203
TASs00001g00162	M24A	75.9991
TASs00023g03699	M24A	36.1999
TASs00008g02102	M24B	14.9652
TASs00011g02536	M24B	21.5963
TASs00034g04523	M24B	61.9827
TASs00004g01263	M28B	270.86
TASs00004g01110	M28X	16.2838
TASs00001g00375	M41	46.4397
TASs00168g08721	M41	30.8766
TASs00008g02009	M48A	16.9062
TASs00008g02046	M49	53.4414
TASs00001g00245	M67A	105.074
TASs00002g00475	M67A	166.125
TASs00002g00477	M67A	43.0502
TASs00072g06479	M67C	37.6586
TASs00113g07720	M79	12.3632
TASs00023g03707	S01A	1.3291
TASs00061g06024	S01A	59.2883
TASs00084g06931	S01A	12.8459
TASs00031g04320	S01C	34.7626
TASs00026g03926	S08B	6.14888
TASs00061g06031	S08B	29.6071
TASs00865g11534	S08B	7.83645
TASs00028g04099	S09A	86.7821
TASs00037g04747	S09B	8.11943
TASs00035g04581	S09C	62.1721
TASs00041g04951	S09C	270.4
TASs00005g01504	S09X	59.2095
TASs00009g02152	S09X	26.4967
TASs00099g07345	S10	31.9728
TASs00048g05433	S12	22.4426
TASs00003g00867	S14	163.496
TASs00064g06138	S16	14.1535
TASs00018g03383	S26A	21.9944
TASs00027g04042	S26B	273.926
TASs00008g02055	S28	11.6729
TASs00083g06904	S33	4.90006
TASs00115g07770	S33	33.4676
TASs00005g01477	S54	13.5895
TASs00008g02102	S59	14.9652
TASs00062g06084	S63	0
TASs00062g06085	S63	0
TASs00609g10983	S63	0.128537
TASs00744g11278	S63	0.187125
TASs00830g11465	S63	0.216472
TASs02582g12868	S63	0.363747
TASs00003g00783	T01A	215.691
TASs00003g00970	T01A	499.5
TASs00011g02541	T01A	230.468
TASs00011g02634	T01A	198.176
TASs00013g02924	T01A	114.373
TASs00025g03833	T01A	74.6988
TASs00100g07375	T01A	231.316
TASs02631g12885	T01A	95.3942
TASs00076g06641	T02	383.202
TASs00569g10889	T02	25.9062
TASs00001g00046	T03	5.19974
TASs00002g00743	T03	15.7469
TASs00002g00744	T03	15.0724
TASs00062g06084	T06	0
TASs00062g06085	T06	0
TASs00072g06480	T06	0.0480918
TASs00106g07536	T06	0.480774
TASs00744g11278	T06	0.187125
TASs00830g11465	T06	0.216472
TASs02582g12868	T06	0.363747
TSAs00013g02849	A01A	409.09
TSAs00043g05936	A22B	116.912
TSAs00003g01078	A28	70.6913
TSAs00001g00106	A33	12.3177
TSAs00001g00316	A33	0
TSAs00001g00660	A33	0
TSAs00009g02287	A33	2.07929
TSAs00015g03144	A33	0.249663
TSAs00020g03678	A33	1.03048
TSAs00020g03680	A33	0
TSAs00024g04129	A33	16.2457
TSAs00025g04241	A33	73.0718
TSAs00030g04709	A33	0.223747
TSAs00052g06525	A33	0.86866
TSAs00070g07586	A33	6.70436
TSAs00107g08711	A33	2.58112
TSAs00115g08888	A33	0.210628
TSAs00253g10259	A33	0.240261
TSAs00411g11120	A33	0.428359
TSAs00411g11121	A33	0
TSAs00433g11215	A33	0.937348
TSAs00696g11976	A33	0.112226
TSAs00881g12327	A33	0
TSAs01441g12799	A33	5.41032
TSAs01889g12964	A33	0
TSAs00006g01732	C01A	187.822
TSAs00007g01895	C01A	774.251
TSAs00047g06156	C01A	187.344
TSAs00066g07339	C01A	4.0841
TSAs00088g08251	C01A	0.490092
TSAs00577g11694	C01A	1.72894
TSAs00577g11696	C01A	0
TSAs00639g11848	C01A	0.336624
TSAs00003g01191	C02A	237.692
TSAs00015g03249	C02A	18.714
TSAs00075g07790	C02A	262.977
TSAs00138g09251	C02A	104.63
TSAs01094g12575	C02A	10.0983
TSAs00049g06333	C12	94.0096
TSAs00014g03025	C13	42.2218
TSAs00038g05501	C14A	71.8387
TSAs00045g06025	C14A	134.745
TSAs00063g07171	C14A	55.2099
TSAs00004g01303	C19	6.613
TSAs00013g02951	C19	21.3251
TSAs00014g03065	C19	68.9886
TSAs00015g03210	C19	14.0884
TSAs00035g05230	C19	6.63004
TSAs00050g06415	C19	26.5071
TSAs00067g07397	C26	47.1836
TSAs00017g03391	C44	36.3114
TSAs00067g07413	C46	66.8207
TSAs00044g05998	C48	35.8139
TSAs00053g06634	C48	17.1887
TSAs00059g06999	C48	8.18155
TSAs00004g01252	C50	2.46585
TSAs00044g06010	C64	16.9587
TSAs00009g02327	C65	63.9451
TSAs00021g03839	C78	16.5772
TSAs00031g04767	C78	38.5828
TSAs00095g08444	C85A	20.7936
TSAs00025g04224	C85B	128.365
TSAs00004g01269	C86	10.1148
TSAs00001g00475	C95	63.524
TSAs00010g02425	C97	71.9819
TSAs00032g04911	C97	18.3782
TSAs00013g02839	M01	50.5643
TSAs00046g06145	M01	11.3731
TSAs00046g06151	M01	197.426
TSAs00077g07871	M01	11.8425
TSAs00077g07877	M01	25.5638
TSAs00343g10806	M01	0
TSAs00586g11711	M01	0
TSAs01166g12631	M01	0.228528
TSAs00005g01428	M03A	14.8378
TSAs00035g05212	M10A	9.85334
TSAs00067g07425	M10A	95.0663
TSAs00017g03421	M12A	60.2837
TSAs00067g07425	M12A	95.0663
TSAs00002g00706	M12B	5.02603
TSAs00003g01037	M12B	15.837
TSAs00025g04282	M12B	19.0237
TSAs00044g05995	M12B	47.6182
TSAs00180g09708	M14A	31.5623
TSAs00033g05097	M14B	23.2053
TSAs00046g06113	M14B	12.0701
TSAs00019g03640	M16A	9.36612
TSAs00039g05584	M16A	1.19514
TSAs00039g05585	M16A	32.5936
TSAs00039g05587	M16A	71.4795
TSAs01353g12748	M16A	0.814843
TSAs00038g05492	M16B	226.546
TSAs00005g01510	M16C	64.1083
TSAs00002g00832	M17	80.2951
TSAs00008g02015	M17	1.55341
TSAs00008g02033	M17	0.431504
TSAs01523g12837	M17	0.616471
TSAs00042g05831	M20F	0.098326
TSAs00024g04165	M24A	39.5823
TSAs00025g04185	M24A	59.1782
TSAs00002g00807	M24B	21.0897
TSAs00011g02586	M24B	25.9967
TSAs00014g02986	M24B	15.1043
TSAs00003g01170	M28B	380.152
TSAs00003g01016	M28X	52.7197
TSAs00008g02093	M41	37.6068
TSAs00146g09331	M41	33.6657
TSAs00002g00897	M48A	23.6831
TSAs00002g00862	M49	48.542
TSAs00006g01775	M67A	162.526
TSAs00012g02793	M67A	125.384
TSAs00025g04271	M67A	191.989
TSAs00075g07817	M67C	49.0443
TSAs00009g02361	M79	11.1078
TSAs00024g04157	S01A	20.3753
TSAs00076g07849	S01A	18.4802
TSAs00065g07291	S01C	44.0969
TSAs00043g05917	S08B	24.3265
TSAs00063g07217	S08B	11.9364
TSAs00064g07257	S09A	74.034
TSAs00057g06875	S09B	8.5517
TSAs00071g07619	S09B	6.12676
TSAs00001g00501	S09C	388.016
TSAs00013g02954	S09C	52.3372
TSAs00034g05181	S09C	50.6979
TSAs00034g05182	S09C	59.5943
TSAs00007g01981	S09X	37.1579
TSAs00010g02425	S09X	71.9819
TSAs00016g03353	S10	95.8557
TSAs00035g05209	S12	14.4759
TSAs00001g00287	S14	54.4069
TSAs00120g08978	S16	29.5161
TSAs00002g00674	S26A	27.3203
TSAs00059g06971	S26B	154.4
TSAs00002g00855	S28	15.6547
TSAs00066g07344	S33	43.1124
TSAs00010g02400	S54	11.3405
TSAs00002g00807	S59	21.0897
TSAs00143g09298	S63	0.200365
TSAs00613g11792	S63	0
TSAs01599g12862	S63	0.888355
TSAs00001g00199	T01A	166.944
TSAs00004g01404	T01A	30.6648
TSAs00014g02991	T01A	289.226
TSAs00014g03083	T01A	179.912
TSAs00044g05956	T01A	180.495
TSAs00051g06463	T01A	82.6677
TSAs00093g08398	T01A	209.631
TSAs00025g04251	T02	33.8978
TSAs00040g05646	T02	232.968
TSAs00019g03669	T03	23.9274
TSAs00019g03670	T03	14.8732
TSAs00031g04823	T03	6.09067
TSAs00016g03372	T06	0
TSAs00075g07818	T06	0.243961
TSAs00143g09298	T06	0.200365
TSAs01599g12862	T06	0.888355
