# Supplementary material for: Comparative genomics reveals adaptive evolution of Asian tapeworm in switching to a new intermediate host
Source: Nat Commun. 2016 Sep 22;7:12845. doi: 10.1038/ncomms12845 (PMC5036155; doi:10.1038/ncomms12845)
Supplement: Supplementary Data 6 — Non-protease homologues in the T. asiatica and T. saginata genomes. [file ncomms12845-s7.xlsx]

## Sheet: Sheet1
Supplementary Data 6. Non-protease homologues in the T. asiatica and T. saginata genomes.
Gene ID	Classification in MEROPS	FPKM
TASs00024g03816	C01A	13.0078
TASs00058g05905	C02A	8.26212
TASs00003g00777	C02A	7.97185
TASs00151g08468	C19	35.7283
TASs00034g04570	C19	40.6919
TASs00369g10162	C19	20.8935
TASs00023g03747	C19	35.7787
TASs00005g01394	C19	63.4895
TASs00122g07913	C48	12.9868
TASs00007g01825	C56	1145.91
TASs00003g00758	C83	5.90366
TASs00694g11185	M01	0.6798
TASs00029g04208	M01	0.925067
TASs00076g06614	M01	10.0387
TASs00010g02492	M13	8.45591
TASs00054g05752	M16A	25.1205
TASs00049g05463	M16B	23.3277
TASs00062g06091	M16B	143.541
TASs00096g07273	M17	27.1359
TASs00078g06686	M18	50.8668
TASs00115g07766	M24A	14.3599
TASs00054g05747	M24B	301.476
TASs00002g00595	M24X	79.115
TASs00030g04258	M24X	35.2063
TASs00003g00778	M28A	24.6659
TASs00001g00198	M28X	36.8104
TASs00021g03545	M38	32.136
TASs00008g01984	M38	56.5792
TASs00018g03342	M38	14.687
TASs00021g03544	M38	150.549
TASs00023g03733	M41	19.4958
TASs00025g03875	M67A	80.2637
TASs00120g07887	M67A	83.7444
TASs00091g07141	M67C	66.7734
TASs00005g01350	M67X	113.261
TASs00036g04703	M67X	99.8758
TASs00105g07511	S01A	1448.97
TASs00004g01161	S08B	4.96068
TASs00002g00576	S09C	43.2132
TASs00035g04622	S09X	36.3468
TASs00001g00349	S09X	1.54251
TASs00042g05029	S09X	1.89329
TASs00005g01559	S09X	16.0916
TASs00090g07113	S09X	2.48092
TASs00032g04393	S09X	13.6039
TASs00025g03847	S33	29.1601
TASs00103g07452	S33	58.5434
TASs00021g03587	S33	34.1706
TASs00013g02930	S33	536.098
TASs00012g02685	S33	15.6329
TASs00007g01774	S54	17.0724
TASs00060g05965	S54	4.02161
TASs00007g01775	S54	5.15177
TASs00042g05060	S54	7.24407
TASs00010g02469	S54	16.8844
TASs00019g03454	S60	8.61642
TASs00020g03517	T01A	63.5854
TASs00046g05301	T01A	203.773
TASs00006g01632	T01A	307.572
TASs00002g00598	A22A	24.7035
TASs00083g06902	A22B	31.5374
TASs00642g11068	C01A	4.2591
TASs01751g12476	C01A	7.82385
TASs04810g13255	C01A	0
TASs05420g13295	C01A	1.36789
TASs00008g02063	C12	64.7695
TASs00091g07137	C12	12.8718
TASs00077g06648	C14A	0
TASs01115g11887	C14A	1.69022
TASs00001g00290	C19	82.9303
TASs00005g01420	C19	83.1381
TASs00010g02449	C19	14.0317
TASs00012g02788	C19	4.15537
TASs00019g03443	C19	89.5682
TASs00027g04001	C19	71.9487
TASs00038g04818	C19	45.9486
TASs00042g05063	C19	15.8769
TASs00043g05124	C19	261.959
TASs00050g05524	C19	17.5628
TASs00067g06281	C19	33.9149
TASs00106g07528	C19	34.4616
TASs00775g11346	C19	0
TASs00880g11564	C19	0
TASs01111g11878	C19	4.26002
TASs01358g12165	C19	0
TASs02339g12773	C19	0
TASs04047g13189	C19	0
TASs04787g13252	C19	1.99344
TASs06569g13321	C19	49.1581
TASs00001g00386	C26	33.1323
TASs00067g06264	C44	54.8997
TASs00009g02210	C54	42.2617
TASs00076g06630	C54	14.6351
TASs00051g05594	C85A	29.5937
TASs00151g08475	C85A	73.8674
TASs00130g08121	C86	29.6239
TASs00056g05829	M01	0
TASs00283g09665	M01	22.9246
TASs00317g09876	M01	25.5298
TASs00402g10337	M01	0.407896
TASs00452g10531	M01	53.2189
TASs00551g10832	M01	1.08569
TASs00563g10872	M01	0
TASs00563g10874	M01	0.0733257
TASs00761g11309	M01	0
TASs00761g11310	M01	0
TASs01028g11769	M01	5.78617
TASs01727g12459	M01	2.32348
TASs01824g12518	M01	1.1479
TASs02217g12723	M01	0.382534
TASs02274g12755	M01	0
TASs03251g13063	M01	0.417729
TASs03252g13064	M01	0
TASs04328g13214	M01	0
TASs04528g13228	M01	0
TASs00009g02146	M03A	14.8515
TASs00001g00305	M08	15.3816
TASs00018g03350	M12B	2.30142
TASs00145g08370	M12B	0
TASs00590g10932	M12B	0
TASs00077g06653	M14B	73.0422
TASs00054g05753	M16A	37.9499
TASs00075g06592	M20A	4.32707
TASs00075g06594	M20A	0
TASs03014g13006	M20A	2.59989
TASs00023g03698	M24A	0
TASs00006g01726	M50A	55.6647
TASs00015g03073	M67A	9.83413
TASs00001g00101	S01A	7.96853
TASs00005g01490	S01A	0.954083
TASs00018g03346	S01A	33.2706
TASs00036g04697	S01A	3.88831
TASs00001g00053	S08A	10.3576
TASs00084g06937	S08A	26.6618
TASs00101g07399	S08A	4.71301
TASs00090g07117	S09B	38.9192
TASs00010g02479	S09C	40.2662
TASs00024g03823	S09C	25.5341
TASs00885g11576	S09C	11.8523
TASs00024g03823	S09X	25.5341
TASs00036g04664	S09X	18.9681
TASs00039g04861	S09X	12.9603
TASs00009g02231	S28	12.7389
TASs00011g02646	S33	23.7757
TASs00083g06909	S33	11.4489
TASs00090g07099	S33	37.0284
TASs00115g07769	S33	185.823
TASs00115g07774	S33	0
TASs00115g07775	S33	2.87317
TASs00246g09426	S33	128.129
TASs04836g13260	S33	0
TASs00010g02448	T01A	69.2974
TASs00040g04883	T01A	70.4062
TASs00100g07376	T01A	0
TASs00325g09935	T01A	10.728
TSAs00013g02874	C01A	20.3703
TSAs00001g00610	C02A	10.8725
TSAs00011g02633	C19	34.7872
TSAs00059g07009	C19	93.0102
TSAs00060g07023	C19	25.3619
TSAs00024g04113	C19	18.1393
TSAs00038g05508	C19	94.8453
TSAs00114g08855	C48	14.7887
TSAs00049g06384	C56	490.008
TSAs00001g00174	C83	9.68877
TSAs01395g12773	M01	1.15657
TSAs00046g06149	M01	0
TSAs00040g05619	M01	0.0354212
TSAs00012g02707	M13	34.3017
TSAs00053g06620	M16B	11.091
TSAs00022g03866	M16B	91.1227
TSAs00086g08176	M17	19.2706
TSAs00018g03476	M18	94.974
TSAs00066g07338	M24A	11.165
TSAs00039g05592	M24B	3.08769
TSAs00056g06819	M24X	24.8474
TSAs01144g12620	M24X	0
TSAs00006g01657	M24X	0.243954
TSAs00001g00194	M28A	20.1448
TSAs00025g04220	M28X	24.096
TSAs00023g04040	M38	67.3752
TSAs00002g00926	M38	4.6143
TSAs00002g00714	M38	19.8844
TSAs00023g04041	M38	123.001
TSAs00024g04128	M41	18.3109
TSAs00004g01362	M67A	57.8964
TSAs00036g05291	M67A	134.354
TSAs00036g05311	M67C	76.6588
TSAs00038g05462	M67X	164.619
TSAs00050g06393	M67X	127.087
TSAs00054g06675	S01A	915.017
TSAs00003g01067	S08B	1.85103
TSAs00006g01676	S09C	0.0694485
TSAs00010g02482	S09X	19.2681
TSAs00071g07627	S09X	5.94426
TSAs00034g05181	S09X	50.6979
TSAs00013g02912	S09X	2.35389
TSAs00052g06551	S09X	4.27512
TSAs00004g01390	S33	13.4364
TSAs00044g05962	S33	1077.04
TSAs00004g01204	S33	71.2543
TSAs00103g08639	S33	247.517
TSAs00023g04001	S33	22.9881
TSAs00026g04307	S54	19.1002
TSAs00055g06746	S54	7.19759
TSAs00049g06335	S54	0.425155
TSAs00058g06941	S60	7.41508
TSAs00007g01861	T01A	241.511
TSAs00020g03727	T01A	86.9765
TSAs00037g05430	T01A	314.535
TSAs00006g01654	A22A	23.5818
TSAs00967g12445	A22B	51.7423
TSAs00639g11846	C01A	0
TSAs00867g12310	C01A	0
TSAs00883g12329	C01A	0
TSAs00001g00193	C02A	10.0567
TSAs00002g00847	C12	54.0694
TSAs00036g05314	C12	17.0737
TSAs00044g05977	C14A	9.16688
TSAs01750g12915	C14A	0
TSAs00001g00503	C15	22.124
TSAs00004g01312	C19	8.45182
TSAs00008g02182	C19	102.512
TSAs00016g03298	C19	50.2406
TSAs00016g03381	C19	23.7809
TSAs00021g03788	C19	90.9991
TSAs00026g04328	C19	0.131307
TSAs00030g04762	C19	30.9286
TSAs00033g05040	C19	135.839
TSAs00035g05228	C19	23.2447
TSAs00041g05753	C19	2.33479
TSAs00058g06928	C19	11.7028
TSAs00062g07129	C19	15.3224
TSAs00135g09206	C19	31.9918
TSAs00222g10057	C19	0
TSAs00325g10710	C19	5.81484
TSAs00378g10985	C19	0
TSAs00378g10986	C19	0
TSAs00008g02083	C26	22.9972
TSAs00030g04745	C44	243.802
TSAs00040g05635	C54	12.2119
TSAs00045g06071	C54	40.0727
TSAs00069g07510	C85A	45.1609
TSAs00135g09199	C85A	105.947
TSAs00012g02724	C86	29.4557
TSAs00029g04697	M01	82.7072
TSAs00046g06146	M01	0
TSAs00077g07878	M01	0
TSAs00083g08101	M01	0
TSAs00116g08906	M01	0.41884
TSAs00288g10516	M01	0
TSAs00600g11758	M01	1.2457
TSAs00905g12363	M01	0
TSAs01240g12679	M01	0
TSAs03234g13153	M01	0
TSAs00007g01975	M03A	28.0078
TSAs00008g02167	M08	18.954
TSAs00116g08893	M12B	45.2248
TSAs00044g05984	M14B	0.833453
TSAs00048g06247	M20A	0.414021
TSAs00048g06248	M20A	4.02721
TSAs02563g13089	M20A	0
TSAs02563g13090	M20A	0
TSAs00024g04166	M24A	0
TSAs00007g01955	M50A	45.491
TSAs00002g00710	S01A	89.1715
TSAs00010g02411	S01A	0.6511
TSAs00031g04875	S01A	6.11051
TSAs00043g05923	S01A	253.274
TSAs00050g06399	S01A	44.7115
TSAs00031g04830	S08A	13.8762
TSAs00070g07602	S08A	7.71971
TSAs00076g07843	S08A	33.9962
TSAs00015g03263	S08B	5.21798
TSAs00008g02134	S09C	14.3941
TSAs00013g02881	S09C	20.6316
TSAs00026g04297	S09C	54.607
TSAs00008g02117	S09X	0.447283
TSAs00013g02881	S09X	20.6316
TSAs00018g03557	S09X	3.59876
TSAs00050g06429	S09X	9.91003
TSAs00050g06436	S09X	11.783
TSAs00045g06093	S28	11.3353
TSAs00014g03096	S33	19.9708
TSAs00023g04056	S33	24.0675
TSAs00066g07343	S33	0
TSAs00066g07350	S33	2.97037
TSAs00066g07351	S33	0
TSAs00071g07642	S33	48.1435
TSAs00967g12447	S33	13.3033
TSAs01799g12933	S33	6.55855
TSAs00052g06522	S54	14.1995
TSAs00001g00076	T01A	241.204
TSAs00001g00391	T01A	64.3317
TSAs00026g04329	T01A	45.3809
TSAs00093g08399	T01A	0
TSAs00682g11941	T01A	63.3591
