# Supplementary material for: Comparative genomics reveals adaptive evolution of Asian tapeworm in switching to a new intermediate host
Source: Nat Commun. 2016 Sep 22;7:12845. doi: 10.1038/ncomms12845 (PMC5036155; doi:10.1038/ncomms12845)
Supplement: Supplementary Data 7 — Protease inhibitors identified from the T. saginata and T. asiatica genomes. [file ncomms12845-s8.xlsx]

## Sheet: Sheet1
Supplementary Data 7. Protease inhibitors identified from the T. saginata and T. asiatica genomes.
Gene ID	Classification in MEROPS
TASs00049g05488	I01
TASs00103g07454	I01
TASs00003g00755	I02
TASs00003g01013	I02
TASs00010g02454	I02
TASs00016g03164	I02
TASs00016g03170	I02
TASs00023g03755	I02
TASs00030g04240	I02
TASs00030g04241	I02
TASs00030g04242	I02
TASs00030g04243	I02
TASs00030g04245	I02
TASs00069g06358	I02
TASs00069g06359	I02
TASs00113g07730	I02
TASs00122g07922	I02
TASs00147g08410	I02
TASs00147g08411	I02
TASs00174g08805	I02
TASs00174g08806	I02
TASs00174g08807	I02
TASs00001g00185	I04
TASs00001g00186	I04
TASs00010g02372	I04
TASs00027g04061	I04
TASs01087g11853	I04
TASs01087g11854	I04
TASs00003g00755	I08
TASs00036g04697	I15
TASs00096g07284	I15
TASs00005g01333	I21
TASs00107g07575	I25A
TASs00112g07701	I25A
TASs00001g00395	I25B
TASs00007g01862	I29
TASs00024g03816	I29
TASs00112g07689	I29
TASs01602g12375	I29
TASs01751g12476	I29
TASs04810g13255	I29
TASs04882g13265	I29
TASs00012g02763	I32
TASs00026g03968	I32
TASs00028g04133	I39
TASs00033g04497	I39
TASs00033g04499	I39
TASs00045g05236	I39
TASs00097g07301	I39
TASs00097g07302	I39
TASs01140g11916	I39
TASs01140g11917	I39
TASs01316g12139	I39
TASs00049g05476	I51
TASs00309g09829	I63
TASs00049g05444	I84
TASs00002g00719	I87
TASs00006g01717	I87
TASs00009g02276	I87
TASs00021g03558	I87
TASs00052g05635	I87
TASs00058g05907	I87
TASs00059g05937	I87
TASs00092g07152	I87
TASs00001g00299	I93
TASs00005g01502	I93
TASs00007g01931	I93
TASs00008g02004	I93
TASs00033g04459	I93
TASs00061g06027	I93
TSAs00053g06645	I01
TSAs00103g08635	I01
TSAs00001g00171	I02
TSAs00001g00434	I02
TSAs00009g02258	I02
TSAs00009g02267	I02
TSAs00009g02352	I02
TSAs00024g04105	I02
TSAs00026g04323	I02
TSAs00056g06799	I02
TSAs00056g06800	I02
TSAs00056g06801	I02
TSAs00056g06802	I02
TSAs00056g06804	I02
TSAs00081g08004	I02
TSAs00081g08005	I02
TSAs00114g08846	I02
TSAs00133g09163	I02
TSAs00133g09164	I02
TSAs00187g09777	I02
TSAs00187g09778	I02
TSAs00187g09779	I02
TSAs02194g13020	I02
TSAs02267g13037	I02
TSAs00025g04207	I04
TSAs00025g04208	I04
TSAs00067g07445	I04
TSAs00067g07447	I04
TSAs00098g08506	I04
TSAs03273g13157	I04
TSAs00001g00171	I08
TSAs00050g06399	I15
TSAs00086g08185	I15
TSAs00038g05447	I21
TSAs00022g03931	I25A
TSAs00088g08240	I25A
TSAs00008g02075	I25B
TSAs00013g02874	I29
TSAs00047g06156	I29
TSAs00066g07339	I29
TSAs00066g07346	I29
TSAs00088g08251	I29
TSAs00577g11696	I29
TSAs00004g01287	I32
TSAs00015g03223	I32
TSAs00017g03388	I39
TSAs00017g03389	I39
TSAs00017g03413	I39
TSAs00017g03414	I39
TSAs00017g03416	I39
TSAs00017g03418	I39
TSAs00028g04528	I39
TSAs01856g12952	I39
TSAs02849g13125	I39
TSAs00053g06632	I51
TSAs00048g06276	I63
TSAs00001g00091	I87
TSAs00001g00608	I87
TSAs00007g01946	I87
TSAs00010g02524	I87
TSAs00019g03646	I87
TSAs00023g04028	I87
TSAs00032g04938	I87
TSAs00096g08457	I87
TSAs00002g00906	I93
TSAs00008g02173	I93
TSAs00010g02423	I93
TSAs00017g03455	I93
TSAs00042g05796	I93
TSAs00043g05921	I93
TSAs00061g07090	I93
