# Supplementary material for: Comparative genomics reveals adaptive evolution of Asian tapeworm in switching to a new intermediate host
Source: Nat Commun. 2016 Sep 22;7:12845. doi: 10.1038/ncomms12845 (PMC5036155; doi:10.1038/ncomms12845)
Supplement: Supplementary Data 8 — GPCRs in the T. asiatica and T. saginata genomes. [file ncomms12845-s9.xlsx]

## Sheet: Sheet1
Supplementary Data 8. GPCRs in the T. asiatica and T. saginata genomes.
Gene IDs	Classification
TASs00073g06516	Frizzled/Smoothened family
TASs00007g01931	Frizzled/Smoothened family
TASs00033g04459	Frizzled/Smoothened family
TASs00061g06027	Frizzled/Smoothened family
TASs00027g04007	Frizzled/Smoothened family
TSAs00061g07090	Frizzled/Smoothened family
TSAs00042g05796	Frizzled/Smoothened family
TSAs00017g03455	Frizzled/Smoothened family
TSAs00043g05921	Frizzled/Smoothened family
TSAs00059g07005	Frizzled/Smoothened family
TASs02040g12641	metabotropic glutamate/pheromone
TASs02476g12813	metabotropic glutamate/pheromone
TASs02099g12674	metabotropic glutamate/pheromone
TASs02105g12677	metabotropic glutamate/pheromone
TASs00040g04890	metabotropic glutamate/pheromone
TASs00026g03969	metabotropic glutamate/pheromone
TSAs00001g00150	metabotropic glutamate/pheromone
TSAs00027g04481	metabotropic glutamate/pheromone
TSAs00015g03222	metabotropic glutamate/pheromone
TASs01241g12047	rhodopsin-like
TASs01242g12048	rhodopsin-like
TASs00169g08743	rhodopsin-like
TASs01401g12209	rhodopsin-like
TASs00026g03967	rhodopsin-like
TASs00018g03385	rhodopsin-like
TASs00004g01259	rhodopsin-like
TASs00001g00131	rhodopsin-like
TASs00023g03753	rhodopsin-like
TASs00047g05375	rhodopsin-like
TASs00069g06338	rhodopsin-like
TASs00069g06356	rhodopsin-like
TASs00119g07860	rhodopsin-like
TASs00001g00407	rhodopsin-like
TASs00120g07877	rhodopsin-like
TASs00261g09521	rhodopsin-like
TASs00121g07892	rhodopsin-like
TASs00048g05416	rhodopsin-like
TASs00011g02599	rhodopsin-like
TASs00009g02191	rhodopsin-like
TASs00017g03217	rhodopsin-like
TASs00004g01166	rhodopsin-like
TASs00003g00955	rhodopsin-like
TASs00197g09037	rhodopsin-like
TASs00004g01205	rhodopsin-like
TASs00005g01460	rhodopsin-like
TASs00001g00187	rhodopsin-like
TASs00025g03874	rhodopsin-like
TASs00057g05840	rhodopsin-like
TASs00009g02222	rhodopsin-like
TASs00056g05825	rhodopsin-like
TASs00004g01129	rhodopsin-like
TASs00007g01867	rhodopsin-like
TASs00299g09765	rhodopsin-like
TASs00136g08231	rhodopsin-like
TASs00025g03867	rhodopsin-like
TASs00083g06914	rhodopsin-like
TASs00084g06922	rhodopsin-like
TASs00013g02882	rhodopsin-like
TASs00003g00931	rhodopsin-like
TASs00021g03559	rhodopsin-like
TASs00005g01438	rhodopsin-like
TASs00031g04330	rhodopsin-like
TASs00038g04804	rhodopsin-like
TASs00071g06415	rhodopsin-like
TASs00020g03540	rhodopsin-like
TASs00018g03295	rhodopsin-like
TASs00001g00282	rhodopsin-like
TASs00011g02559	rhodopsin-like
TASs00032g04414	rhodopsin-like
TASs00001g00148	rhodopsin-like
TASs00022g03644	rhodopsin-like
TASs00009g02296	rhodopsin-like
TASs00001g00076	rhodopsin-like
TASs00003g01044	rhodopsin-like
TASs00014g02947	rhodopsin-like
TASs00326g09937	rhodopsin-like
TASs00197g09036	rhodopsin-like
TASs00046g05302	rhodopsin-like
TASs00037g04731	rhodopsin-like
TASs00038g04811	rhodopsin-like
TASs00015g03105	rhodopsin-like
TASs00015g03059	rhodopsin-like
TSAs00012g02757	rhodopsin-like
TSAs00012g02755	rhodopsin-like
TSAs00015g03224	rhodopsin-like
TSAs00002g00673	rhodopsin-like
TSAs00003g01166	rhodopsin-like
TSAs00121g08989	rhodopsin-like
TSAs00013g02883	rhodopsin-like
TSAs00066g07367	rhodopsin-like
TSAs00024g04107	rhodopsin-like
TSAs00081g08025	rhodopsin-like
TSAs00081g08007	rhodopsin-like
TSAs00027g04413	rhodopsin-like
TSAs00008g02062	rhodopsin-like
TSAs00036g05301	rhodopsin-like
TSAs00269g10392	rhodopsin-like
TSAs00054g06663	rhodopsin-like
TSAs00035g05226	rhodopsin-like
TSAs00014g03045	rhodopsin-like
TSAs00005g01511	rhodopsin-like
TSAs00045g06051	rhodopsin-like
TSAs00003g01072	rhodopsin-like
TSAs00001g00380	rhodopsin-like
TSAs00172g09621	rhodopsin-like
TSAs00010g02383	rhodopsin-like
TSAs00003g01108	rhodopsin-like
TSAs00015g03154	rhodopsin-like
TSAs00025g04209	rhodopsin-like
TSAs00045g06084	rhodopsin-like
TSAs00004g01364	rhodopsin-like
TSAs00046g06142	rhodopsin-like
TSAs00003g01033	rhodopsin-like
TSAs00042g05859	rhodopsin-like
TSAs00087g08199	rhodopsin-like
TSAs00108g08732	rhodopsin-like
TSAs00023g04051	rhodopsin-like
TSAs00004g01371	rhodopsin-like
TSAs00029g04665	rhodopsin-like
TSAs00023g04027	rhodopsin-like
TSAs00076g07857	rhodopsin-like
TSAs00001g00353	rhodopsin-like
TSAs00033g05022	rhodopsin-like
TSAs00020g03751	rhodopsin-like
TSAs00065g07282	rhodopsin-like
TSAs00041g05711	rhodopsin-like
TSAs00016g03314	rhodopsin-like
TSAs00002g00768	rhodopsin-like
TSAs00034g05156	rhodopsin-like
TSAs00014g03008	rhodopsin-like
TSAs00008g02192	rhodopsin-like
TSAs00172g09620	rhodopsin-like
TSAs00163g09519	rhodopsin-like
TSAs00011g02684	rhodopsin-like
TSAs00010g02504	rhodopsin-like
TSAs00031g04854	rhodopsin-like
TSAs00005g01415	rhodopsin-like
TSAs00001g00465	rhodopsin-like
TSAs00001g00100	rhodopsin-like
TSAs00073g07716	rhodopsin-like
TSAs00037g05429	rhodopsin-like
TSAs00057g06855	rhodopsin-like
TSAs00012g02771	rhodopsin-like
TSAs00012g02807	rhodopsin-like
TSAs00037g05359	rhodopsin-like
TASs00090g07108	secretin receptor family
TASs00001g00177	secretin receptor family
TASs00014g03020	secretin receptor family
TASs00001g00178	secretin receptor family
TSAs00071g07632	secretin receptor family
TSAs00025g04199	secretin receptor family
TSAs00005g01487	secretin receptor family
TSAs00025g04200	secretin receptor family
