# Supplementary material for: Comparative genomics reveals adaptive evolution of Asian tapeworm in switching to a new intermediate host
Source: Nat Commun. 2016 Sep 22;7:12845. doi: 10.1038/ncomms12845 (PMC5036155; doi:10.1038/ncomms12845)
Supplement: Supplementary Data 9 — Protein Kinases in the T. asiatica and T. saginata genomes. [file ncomms12845-s10.xlsx]

## Sheet: Sheet1
Supplementary Data 9. Protein Kinases in the T. asiatica and T. saginata genomes.
Gene ID	Classification	Function	Unique*
TASs00001g00020	CMGC/MAPK/ERK1	mitogen activated protein kinase 3	NO
TASs00001g00030	CMGC/CDK/CDK7	cyclin dependent kinase 7	NO
TASs00001g00069	CAMK/CAMK1	calcium:calmodulin dependent protein kinase type	NO
TASs00001g00083	AGC//	agc family protein kinase	YES
TASs00001g00118	CK1//	casein kinase I alpha	YES
TASs00001g00142	TKL/STKR/Type2	protein kinase	NO
TASs00001g00159	STE/STE20/KHS	mitogen activated protein kinase kinase kinase	NO
TASs00001g00160	CK1/CK1/CK1-A	casein kinase I alpha	NO
TASs00001g00205	CAMK/CASK/	peripheral plasma membrane protein CASK	YES
TASs00001g00206	CAMK//	calcium:calmodulin dependent protein kinase I	YES
TASs00001g00208	CAMK/PSK/CAMK1/	calcium:calmodulin dependent protein kinase type	YES
TASs00001g00282	CAMK//	7tm_1 domain containing protein	YES
TASs00001g00428	Other/ULK/ULK	WD repeat containing protein 37	NO
TASs00002g00435	TKL/STKR/Type1	activin receptor type	NO
TASs00002g00514	unassigned	cyclin dependent kinase 5 activator 1	YES
TASs00002g00569	Other/TLK	serine:threonine protein kinase tousled	NO
TASs00002g00584	CMGC/CDK/PFTAIRE	cyclin dependent kinase 17	NO
TASs00002g00614	AGC/PKC/Eta	protein kinase c epsilon type	YES
TASs00002g00651	CAMK/RAD53	ribosomal protein L19	NO
TASs00003g00796	CAMK/CAMKL/SNRK	serine:threonine protein kinase	NO
TASs00003g00888	AGC//	protein KINase family member kin 1	YES
TASs00003g01016	AGC/GRK/BARK	beta adrenergic receptor kinase	NO
TASs00003g01047	STE//	dual specificity mitogen activated protein	YES
TASs00004g01116	CMGC/MAPK/ERK1	mitogen activated protein kinase	YES
TASs00004g01123	Other/Aur	serine:threonine protein kinase 12 B	NO
TASs00004g01159	AGC/NDR	NDR protein kinase	YES
TASs00004g01180	CAMK/MAPKAPK/MAPKAPK	MAP kinase activated protein kinase 2	NO
TASs00004g01220	TK/Abl	tyrosine protein kinase ABL1	NO
TASs00004g01233	AGC/RSKL/	ribosomal protein S6 kinase delta 1	YES
TASs00004g01242	TKL//	activin receptor type 1	YES
TASs00004g01270	Other/NEK/NEK8	protein FAM40A	NO
TASs00005g01303	TK/FGFR/	fibroblast growth factor receptor 4	YES
TASs00005g01313	STE/STE7/MEK3	dual specificity mitogen activated protein	NO
TASs00005g01336	CAMK//	wd40 repeat	YES
TASs00005g01411	CAMK/CAMKL/MARK	serine:threonine protein kinase MARK2	YES
TASs00005g01492	TKL//	expressed conserved protein	YES
TASs00005g01557	TK//	tyrosine protein kinase transmembrane receptor	YES
TASs00006g01613	TK/Ack	tyrosine protein kinase pr2	NO
TASs00006g01623	CMGC//	LMBR1 domain containing protein 2	YES
TASs00006g01702	Other/PLK/PLK1	Vacuolar protein sorting associated protein	NO
TASs00006g01723	STE/STE11/ASK	mitogen activated protein kinase kinase kinase	NO
TASs00007g01791	CMGC/MAPK/p38	mitogen activated protein kinase 14	YES
TASs00007g01793	CMGC//	mitogen activated protein kinase 11	YES
TASs00007g01826	CAMK//	calcium activated potassium channel	YES
TASs00007g01844	RGC/RGC	receptor type guanylyl cyclase	NO
TASs00007g01850	CMGC/DYRK/DYRK1	dual specificity	NO
TASs00007g01854	TK//	macrophage colony stimulating factor 1 receptor	YES
TASs00008g01979	CMGC/MAPK/nmo	serine:threonine protein kinase NLK	NO
TASs00008g01985	CMGC/CDK/CDK4	cyclin dependent kinase 6	NO
TASs00008g02006	CMGC/CDK/PFTAIRE	Serine:threonine protein kinase PFTAIRE 1	NO
TASs00008g02056	Other/ULK/Fused	serine:threonine protein kinase 36	NO
TASs00009g02182	TK/Ror	tyrosine protein kinase transmembrane receptor	NO
TASs00009g02212	CMGC/CK2	casein kinase ii subunit alpha	NO
TASs00009g02235	AGC/PKC/Iota	protein kinase c iota type	YES
TASs00009g02239	AGC/MAST/MAST	microtubule associated serine:threonine protein	NO
TASs00009g02256	AGC/PKG	cGMP dependent protein kinase 1	NO
TASs00010g02314	Other//	calcium:calmodulin dependent protein kinase	YES
TASs00010g02337	Other/ULK/ULK	serine:threonine protein kinase ULK4	NO
TASs00010g02373	STE/STE20/SLK	STE20 serine:threonine protein kinase	NO
TASs00010g02424	Other/SCY1	scy1 protein 2	NO
TASs00010g02435	CMGC/CDKL	cyclin dependent kinase 1	NO
TASs00010g02447	AGC/DMPK/ROCK	expressed conserved protein	NO
TASs00010g02457	STE//	serine:threonine protein kinase PAK 3	YES
TASs00010g02482	Other/ULK/ULK	serine:threonine protein kinase ULK2	NO
TASs00010g02484	AGC//	Ribosomal protein S6 kinase beta 2	YES
TASs00011g02642	TKL/RAF/KSR	Fanconi anemia group I protein	NO
TASs00012g02684	CAMK/CAMKL/AMPK	5' AMP activated protein kinase catalytic	NO
TASs00012g02753	AGC/NDR/	serine:threonine protein kinase LATS2	YES
TASs00012g02782	AGC//	serine threonine protein kinase	YES
TASs00013g02880	Other//	ribosome biogenesis protein bop1	YES
TASs00014g03022	CAMK/CAMKL/MELK	maternal embryonic leucine zipper kinase	YES
TASs00015g03076	STE/STE20/PAKA	expressed protein	YES
TASs00015g03077	STE/STE20/PAKA	p21 activated protein kinase 1 Dpak1	NO
TASs00016g03197	AGC//	agc family protein kinase	NO
TASs00017g03225	RGC/RGC/	retinal guanylyl cyclase 2	YES
TASs00017g03282	STE/STE7/MEK1	dual specificity mitogen activated protein	NO
TASs00018g03307	CMGC/CDK/CRK7	Cell division cycle 2 protein kinase	NO
TASs00018g03334	AGC/RSK/p70	E3 ubiquitin protein ligase Bre1	YES
TASs00019g03441	TK/Syk	tyrosine protein kinase shark	NO
TASs00020g03475	CAMK//	proto oncogene serine:threonine protein kinase	YES
TASs00020g03481	Other//	wee1 protein kinase	NO
TASs00021g03543	Other/CDC7/	CDC7 cell division cycle 7	YES
TASs00021g03552	CAMK/MLCK	expressed conserved protein	NO
TASs00021g03600	unassigned	armadillo repeat containing protein 3	YES
TASs00022g03652	AGC/PKC/Alpha	Protein kinase C, brain isozyme	YES
TASs00023g03725	AGC/PKG	cGMP dependent protein kinase 1	NO
TASs00023g03739	AGC//	cAMP dependent protein kinase catalytic subunit	YES
TASs00023g03740	RGC/RGC/	atrial natriuretic peptide receptor 1	YES
TASs00023g03762	CAMK//	serine:threonine protein kinase NIM1	YES
TASs00023g03775	TK//	tyrosine protein kinase Fyn	YES
TASs00024g03789	STE/STE20/FRAY	STE20:SPS1 proline alanine rich protein	NO
TASs00024g03800	TK/EGFR	epidermal growth factor receptor	NO
TASs00025g03866	CK1//	casein kinase I delta	YES
TASs00025g03897	CK1/CK1/CK1-A	casein kinase i	NO
TASs00026g03959	Other/WEE/	Phosphatidylinositol 4 phosphate 5 kinase type 1	YES
TASs00026g03960	Other/WEE/	wee1 protein kinase	YES
TASs00027g04028	CMGC/CLK	expressed conserved protein	NO
TASs00027g04032	CMGC//	glycogen synthase kinase 3	YES
TASs00027g04036	TKL/MLK/LZK	mitogen activated protein kinase kinase kinase	NO
TASs00027g04043	TK//	c src tyrosine kinase	YES
TASs00027g04072	CK1/CK1/CK1-G	casein kinase I gamma	NO
TASs00029g04200	STE/STE11/MEKK4	mitogen activated protein kinase kinase kinase	NO
TASs00031g04293	AGC/GRK/GRK	expressed conserved protein	NO
TASs00031g04334	AGC/Akt	rac serine:threonine kinase	NO
TASs00031g04346	CMGC/GSK	glycogen synthase kinase 3 beta	NO
TASs00031g04353	TK/InsR	insulin growth factor 1 receptor beta	NO
TASs00032g04404	CAMK/DAPK/DAPK	death associated protein kinase 1	NO
TASs00033g04471	CK1//	casein kinase I alpha	YES
TASs00034g04511	TK/Insr/	tyrosine kinase	YES
TASs00034g04535	Other/NKF2	nucleotidyltransferase	NO
TASs00034g04536	TKL/MLK/TAK1	mitogen activated protein kinase kinase kinase	NO
TASs00034g04557	Other/TBCK	TBC domain containing protein kinase	NO
TASs00034g04562	CMGC/CDK/CDK9	ecsit (evolutionarily conserved signaling intermediate in toll pathways), putative	NO
TASs00034g04566	CMGC/CDK/CDK9	cyclin dependent kinase 9	NO
TASs00035g04624	TK/InsR/	insulin receptor	YES
TASs00036g04690	STE/STE20/MST	serine:threonine protein kinase 3	NO
TASs00036g04691	AGC/DMPK/ROCK	rho associated protein kinase 1	YES
TASs00037g04714	CAMK//	serine:threonine protein kinase 11	YES
TASs00037g04729	STE//	myosin iiia	YES
TASs00038g04801	CMGC/MAPK/JNK	hypothetical protein	NO
TASs00039g04827	TKL/RAF/RAF	raf serine:threonine protein kinase	NO
TASs00039g04841	unassigned	ARF GTPase activating protein GIT2	YES
TASs00039g04866	TK//	tyrosine protein kinase Fes:Fps	YES
TASs00040g04894	CMGC/RCK/MAK	serine:threonine protein kinase MAK	NO
TASs00040g04919	Other/TTK	dual specificity serine:threonine tyrosine	NO
TASs00040g04926	CAMK/CAMK2	calcium:calmodulin dependent protein kinase type	YES
TASs00041g04943	CMGC//	Smad nuclear interacting protein 1	NO
TASs00042g05006	CMGC/DYRK/DYRK2	dual specificity	NO
TASs00042g05044	Other/PLK/SAK	kelch protein 12	NO
TASs00043g05131	CK1//	tau tubulin kinase 1	YES
TASs00043g05139	CMGC/CDK/CDC2	cyclin dependent kinase 1	NO
TASs00043g05140	CMGC/CDK/CDC2	cyclin dependent kinase 1	YES
TASs00043g05142	CMGC/CDK/CDC2	cyclin dependent kinase 1	YES
TASs00044g05202	STE/STE7/MEK7	dual specificity mitogen activated protein	YES
TASs00045g05214	Other/SCY1	protein kinase	NO
TASs00045g05237	CAMK//	titin	YES
TASs00048g05413	CAMK/CAMKL/BRSK	serine:threonine kinase SAD 1	NO
TASs00049g05480	TK/FAK	protein tyrosine kinase	NO
TASs00050g05493	CMGC//	dual specificity	YES
TASs00050g05536	AGC/MAST/MASTL	serine:threonine protein kinase greatwall	YES
TASs00051g05552	CAMK/PHK	phosphorylase kinase gamma subunit	NO
TASs00051g05560	STE/STE20/TAO	serine:threonine protein kinase TAO1	NO
TASs00052g05615	TKL//	Adenylyl cyclase class 3 4 guanylyl cyclase	YES
TASs00052g05620	TK//	tyrosine protein kinase Fyn	YES
TASs00060g05960	CK1//	serine threonine protein kinase	YES
TASs00060g05974	TK/Src/Src-Unclassified	tyrosine protein kinase Fyn	NO
TASs00062g06064	AGC//	cAMP dependent protein kinase catalytic subunit	YES
TASs00062g06071	CK1/CK1/CK1-D	casein kinase I delta	NO
TASs00063g06111	CK1/TTBK	tau tubulin kinase 1	NO
TASs00063g06116	AGC//	agc family protein kinase	YES
TASs00063g06123	TKL//	tyrosine protein kinase Fyn	YES
TASs00063g06125	TKL//	tyrosine protein kinase Fyn	NO
TASs00063g06129	TK//	lymphocyte specific protein tyrosine kinase	YES
TASs00065g06191	TK//	protein kinase, core	YES
TASs00066g06219	unassigned	ng dimethylarginine dimethylaminohydrolase	YES
TASs00066g06220	STE/STE20/YSK	serine threonine protein kinase	NO
TASs00066g06221	STE/STE20/PAKA	serine:threonine protein kinase PAK 3	NO
TASs00069g06345	TK/EGFR	epidermal growth factor receptor	NO
TASs00069g06355	Other/NAK/GAK	cyclin g associated kinase	NO
TASs00074g06534	unassigned	hypothetical protein	YES
TASs00074g06548	CAMK//	cell wall protein awa1p	YES
TASs00075g06603	CMGC/MAPK/ERK7	mitogen activated protein kinase 15	NO
TASs00077g06651	CMGC/DYRK/HIPK	homeodomain interacting protein kinase 3	NO
TASs00077g06657	CAMK//	serine:threonine protein kinase	YES
TASs00077g06674	CAMK/MLCK	myosin light chain kinase, smooth muscle	NO
TASs00078g06683	AGC//	G protein coupled receptor kinase 1	YES
TASs00078g06687	CAMK//	calcium:calmodulin dependent protein kinase type	YES
TASs00082g06877	STE//	mitogen activated protein kinase kinase kinase	YES
TASs00083g06919	TKL/MLK/ILK	integrin linked protein kinase	NO
TASs00084g06932	Other/NAK/BIKE	AP2 associated protein kinase 1	NO
TASs00086g06982	TKL//	tyrosine protein kinase Blk	YES
TASs00086g07001	CAMK//	twitchin	YES
TASs00087g07015	AGC//	agc family protein kinase	NO
TASs00087g07032	CAMK//	serine:threonine protein kinase SIK3	YES
TASs00089g07093	STE/STE7/MEK4	dual specificity mitogen activated protein	NO
TASs00093g07192	CMGC/MAPK/ERK7	Immunoglobulin	YES
TASs00093g07193	CMGC/MAPK/ERK7	mitogen activated protein kinase 15	YES
TASs00096g07282	unassigned	mitogen activated protein kinase kinase 1	YES
TASs00097g07299	TK/Sev	tyrosine protein kinase	NO
TASs00097g07300	AGC/RSK/RSK	ribosomal protein S6 kinase alpha 3	YES
TASs00098g07319	TKL/STKR/Type1	TGF beta receptor type 1	NO
TASs00099g07331	TK/Fer	tyrosine protein kinase Fps85D	NO
TASs00101g07393	STE//	STE20 kinase adapter protein beta	YES
TASs00103g07439	TKL//	tyrosine protein kinase Src64B	NO
TASs00104g07482	CAMK/PIM	proto oncogene serine:threonine protein kinase	NO
TASs00105g07501	Other/PEK/PEK	eukaryotic translation initiation factor 2 alpha	YES
TASs00107g07559	TKL/LRRK	expressed conserved protein	NO
TASs00107g07568	AGC//	cGMP dependent protein kinase	YES
TASs00108g07580	AGC/PDK1	3 phosphoinositide dependent protein kinase 1	NO
TASs00108g07581	CAMK//	serine:threonine protein kinase 17A	YES
TASs00108g07590	CMGC/CDK/CDK10	cAMP dependent protein kinase regulatory subunit type I II alpha beta	YES
TASs00108g07604	CAMK//	serine:threonine protein kinase SIK1	YES
TASs00111g07665	TK/Ack	activated cdc42 kinase 1	NO
TASs00113g07728	CK1/VRK	vaccinia related kinase 1	NO
TASs00114g07739	CMGC/CDK/CDK8	cyclin dependent kinase 19	NO
TASs00117g07797	STE/STE20/PAKB	serine:threonine protein kinase PAK 4	NO
TASs00117g07800	TK/FAK/	hypothetical protein	NO
TASs00118g07820	CAMK/CAMKL/MARK	serine:threonine protein kinase MARK2	NO
TASs00118g07830	AGC//	citron Rho interacting kinase	YES
TASs00119g07864	TK/Src/Src-Unclassified	tyrosine protein kinase Src42A	NO
TASs00121g07893	TK/Syk	tyrosine kinase	NO
TASs00122g07932	CMGC/SRPK	expressed protein	YES
TASs00127g08030	TKL/MLK/TAK1	mitogen activated protein kinase kinase kinase	YES
TASs00127g08035	TKL//	tyrosine protein kinase lyn lyn a protein tyrosine kinase lymphocyte specific protein tyrosine kinase	YES
TASs00127g08039	TKL//	tyrosine protein kinase lyn lyn a protein tyrosine kinase lymphocyte specific protein tyrosine kinase	NO
TASs00132g08148	CMGC/CDKL/	influenza virus NS1A binding protein	YES
TASs00132g08156	STE/STE20/MSN	protein kinase	NO
TASs00133g08165	AGC//	agc family protein kinase	YES
TASs00133g08166	AGC//	agc family protein kinase	YES
TASs00133g08173	AGC//	agc family protein kinase	NO
TASs00134g08197	Other/PEK/GCN2	eukaryotic translation initiation factor 2 alpha	YES
TASs00137g08244	CMGC/CDK/CDK9	cyclin dependent kinase 9	NO
TASs00146g08388	CMGC/CDK/PITSLRE	cyclin dependent kinase 11B	NO
TASs00147g08415	CAMK/CAMKL/MARK	serine:threonine protein kinase	YES
TASs00148g08427	TK//	proto oncogene tyrosine protein kinase LCK	YES
TASs00148g08430	CMGC/DYRK/PRP4	Serine:threonine protein kinase PRP4	NO
TASs00148g08433	AGC/PKA	cAMP dependent protein kinase catalytic subunit	NO
TASs00149g08437	TKL//	tyrosine protein kinase Blk	YES
TASs00149g08438	TKL//	tyrosine protein kinase Src64B	YES
TASs00149g08439	TKL//	tyrosine protein kinase Src64B	NO
TASs00149g08445	TKL//	tyrosine protein kinase Src64B	NO
TASs00154g08526	CMGC/CDK/CDC2	cyclin dependent kinase 1	YES
TASs00154g08527	CMGC/CDK/CDC2	cyclin dependent kinase 1	YES
TASs00154g08529	CMGC/CDK/CDC2	cyclin dependent kinase 1	NO
TASs00159g08596	TK/FGFR/	fibroblast growth factor receptor 4	YES
TASs00159g08597	TK/FGFR/	fibroblast growth factor receptor 4	YES
TASs00162g08637	CMGC/CDK/CDK-Unclassified	cell cycle related kinase	NO
TASs00163g08654	TK//	tyrosine protein kinase csk	NO
TASs00163g08655	TK//	tyrosine protein kinase csk	YES
TASs00163g08656	TK//	tyrosine protein kinase csk	YES
TASs00163g08657	TK//	tyrosine protein kinase csk	NO
TASs00164g08664	CMGC//	dual specificity	YES
TASs00167g08709	TK//	ephrin type A receptor 4 A	YES
TASs00168g08711	TK//	expressed conserved protein	YES
TASs00173g08793	TKL//	tyrosine protein kinase Blk	YES
TASs00187g08943	RGC/RGC	retinal guanylyl cyclase 2	NO
TASs00188g08957	TK/Abl	tyrosine protein kinase Abl	NO
TASs00190g08970	RGC//	retinal guanylyl cyclase 2	NO
TASs00190g08975	CMGC/CDK/CDC2	cyclin dependent kinase 1	YES
TASs00192g08996	AGC//	agc family protein kinase	NO
TASs00194g09008	TKL/LISK/LIMK	expressed conserved protein	NO
TASs00194g09010	CMGC//	hypothetical protein	YES
TASs00194g09012	Other/WEE	wee1 protein kinase	NO
TASs00203g09076	AGC//	agc family protein kinase	YES
TASs00203g09081	AGC//	agc family protein kinase	YES
TASs00216g09197	AGC/DMPK/GEK	serine:threonine protein kinase MRCK beta	NO
TASs00220g09233	AGC//	agc family protein kinase	YES
TASs00220g09235	CMGC/CDK/CDC2	cyclin dependent kinase 1	YES
TASs00220g09237	AGC//	agc family protein kinase	YES
TASs00220g09239	AGC//	agc family protein kinase	YES
TASs00220g09240	AGC//	agc family protein kinase	YES
TASs00220g09241	AGC//	agc family protein kinase	YES
TASs00223g09255	AGC//	agc family protein kinase	YES
TASs00226g09274	TKL//	mitogen activated protein kinase kinase kinase	YES
TASs00226g09279	TKL//	mitogen activated protein kinase kinase kinase	NO
TASs00226g09280	TKL//	mitogen activated protein kinase kinase kinase	YES
TASs00227g09284	RGC/RGC/	retinal guanylyl cyclase 2	NO
TASs00232g09305	RGC/RGC/	retinal guanylyl cyclase 2	NO
TASs00239g09368	RGC//	retinal guanylyl cyclase 2	NO
TASs00241g09383	CMGC/CDK/CDC2	cyclin dependent kinase 1	NO
TASs00241g09387	CMGC/CDK/CDC2	cyclin dependent kinase 1	NO
TASs00246g09415	CMGC/DYRK/DYRK1	dual specificity	NO
TASs00249g09433	AGC//	son of sevenless 1	YES
TASs00249g09434	AGC/PKN	serine:threonine protein kinase N2	YES
TASs00250g09444	CMGC//	protein kinase shaggy	YES
TASs00257g09498	CMGC//	dual specificity	YES
TASs00272g09585	Other/IRE/	serine:threonine protein kinase:endoribonuclease	NO
TASs00274g09610	STE/STE20/PAKA	PAK box P21 Rho binding	YES
TASs00274g09611	STE/STE20/PAKA	PAK box P21 Rho binding	YES
TASs00283g09663	CMGC/CDK/CDC2	cyclin dependent kinase 1	NO
TASs00285g09680	CMGC//	cyclin dependent kinase 1	YES
TASs00285g09681	CMGC/CDK/CDC2	cyclin dependent kinase 1	NO
TASs00294g09734	AGC//	agc family protein kinase	YES
TASs00294g09736	AGC//	agc family protein kinase	YES
TASs00295g09742	CMGC//	cyclin dependent kinase 16	YES
TASs00304g09797	CMGC/CDK/CDC2	cyclin dependent kinase 1	YES
TASs00314g09858	AGC//	agc family protein kinase	YES
TASs00322g09916	AGC//	agc family protein kinase	NO
TASs00325g09927	TKL//	expressed conserved protein	YES
TASs00325g09935	TK/FGFR	basic fibroblast growth factor receptor 1 A	NO
TASs00335g09999	unassigned	5' AMP activated protein kinase subunit beta 1	YES
TASs00347g10052	AGC//	agc family protein kinase	NO
TASs00366g10148	RGC/RGC/	retinal guanylyl cyclase 2	YES
TASs00367g10149	unassigned	5' AMP activated protein kinase subunit beta 1	YES
TASs00369g10160	AGC//	agc family protein kinase	YES
TASs00374g10197	Other/WNK	serine:threonine protein kinase WNK1	NO
TASs00387g10265	CMGC/CDK/CDC2	cyclin dependent kinase 1	NO
TASs00393g10294	AGC//	agc family protein kinase	YES
TASs00398g10322	AGC//	agc family protein kinase	NO
TASs00398g10323	AGC//	agc family protein kinase	NO
TASs00411g10373	RGC/RGC	retinal guanylyl cyclase 2	NO
TASs00412g10376	AGC//	agc family protein kinase	YES
TASs00431g10459	AGC//	agc family protein kinase	YES
TASs00433g10463	TK/Tec	tyrosine protein kinase Btk29A	NO
TASs00513g10721	CMGC/CDK/CDC2	cyclin dependent kinase 1	YES
TASs00527g10768	AGC//	agc family protein kinase	NO
TASs00527g10769	AGC//	agc family protein kinase	YES
TASs00536g10796	RGC/RGC/	retinal guanylyl cyclase 2	NO
TASs00551g10832	CMGC/CDK/CDC2	cyclin dependent kinase 1	NO
TASs00581g10919	AGC//	agc family protein kinase	YES
TASs00581g10920	CMGC/CDK/CDC2	cyclin dependent kinase 1	NO
TASs00645g11077	AGC//	agc family protein kinase	YES
TASs00658g11107	TKL//	mitogen activated protein kinase kinase kinase	YES
TASs00658g11108	TKL//	mitogen activated protein kinase kinase kinase	NO
TASs00687g11171	AGC//	agc family protein kinase	YES
TASs00714g11217	RGC//	retinal guanylyl cyclase 2	YES
TASs00777g11351	CMGC/CDK/CDK5	cyclin dependent kinase 5	NO
TASs00782g11360	AGC//	agc family protein kinase	NO
TASs00800g11402	CMGC//	cyclin dependent kinase 1	NO
TASs00814g11431	CMGC/CDK/CDC2	cyclin dependent kinase 1	NO
TASs00825g11457	TKL/RAF/RAF	raf serine:threonine protein kinase	YES
TASs00826g11459	CMGC/CDK/CDC2	cyclin dependent kinase 1	YES
TASs00841g11484	TKL//	tyrosine protein kinase Blk	YES
TASs00850g11498	CAMK/CAMK2/	calcium:calmodulin dependent protein kinase type	YES
TASs00854g11505	CAMK/CAMK2/	calcium:calmodulin dependent protein kinase type	YES
TASs00875g11550	AGC//	agc family protein kinase	NO
TASs00878g11561	CMGC/CDK/CDC2	cyclin dependent kinase 1	YES
TASs00906g11607	Other/IRE/	serine:threonine protein kinase:endoribonuclease	YES
TASs00984g11709	AGC//	agc family protein kinase	YES
TASs00999g11732	AGC//	agc family protein kinase	YES
TASs01017g11751	AGC//	agc family protein kinase	YES
TASs01028g11769	CMGC/CDK/CDC2	puromycin sensitive aminopeptidase	NO
TASs01113g11881	TKL//	mitogen activated protein kinase kinase kinase	YES
TASs01113g11882	TKL//	mitogen activated protein kinase kinase kinase	NO
TASs01113g11883	TKL//	mitogen activated protein kinase kinase kinase	YES
TASs01138g11914	TKL/RAF/RAF	raf serine:threonine protein kinase	YES
TASs01156g11940	RGC/RGC/	retinal guanylyl cyclase 2	YES
TASs01197g11998	AGC//	agc family protein kinase	YES
TASs01230g12028	RGC//	natriuretic peptide receptor 1	YES
TASs01231g12031	RGC//	natriuretic peptide receptor 1	YES
TASs01308g12129	RGC//	retinal guanylyl cyclase 2	NO
TASs01311g12130	Other/IRE	serine:threonine protein kinase:endoribonuclease	NO
TASs01311g12131	Other/IRE/	serine:threonine protein kinase:endoribonuclease	YES
TASs01350g12158	RGC//	natriuretic peptide receptor 1	YES
TASs01382g12187	CMGC/CDK/CDC2	cyclin dependent kinase 1	NO
TASs01393g12198	RGC//	retinal guanylyl cyclase 2	NO
TASs01399g12205	TKL//	tyrosine protein kinase Blk	YES
TASs01599g12370	AGC//	agc family protein kinase	YES
TASs01659g12423	AGC//	agc family protein kinase	YES
TASs01684g12432	AGC//	agc family protein kinase	YES
TASs01819g12514	AGC//	agc family protein kinase	YES
TASs01866g12541	TK//	tyrosine protein kinase csk	NO
TASs01919g12564	RGC/RGC/	retinal guanylyl cyclase 2	NO
TASs02068g12661	CMGC/CDK/CDC2	cyclin dependent kinase 1	NO
TASs02238g12737	TKL//	tyrosine protein kinase lyn lyn a protein tyrosine kinase lymphocyte specific protein tyrosine kinase	NO
TASs02696g12901	TK//	tyrosine protein kinase csk	NO
TASs02740g12917	AGC//	agc family protein kinase	NO
TASs02841g12952	TK//	tyrosine protein kinase csk	YES
TASs04088g13197	AGC//	agc family protein kinase	YES
TASs04286g13212	AGC//	agc family protein kinase	NO
TASs04359g13218	AGC//	agc family protein kinase	YES
TASs04694g13243	TK//	tyrosine protein kinase csk	NO
TASs04785g13251	TKL//	tyrosine protein kinase Blk	YES
TASs04790g13253	AGC//	agc family protein kinase	NO
TASs04820g13256	TKL//	tyrosine protein kinase Blk	YES
TSAs00001g00014	STE/STE7/MEK7	dual specificity mitogen activated protein	YES
TSAs00001g00075	TK/FGFR	basic fibroblast growth factor receptor 1 A	NO
TSAs00001g00084	TKL//	expressed conserved protein	YES
TSAs00001g00149	Other/WNK	serine:threonine protein kinase WNK1	NO
TSAs00001g00151	CMGC/CDK/CDK5	cyclin dependent kinase 5	NO
TSAs00001g00164	TK/Tec	tyrosine protein kinase Btk29A	NO
TSAs00001g00211	CAMK/CAMKL/SNRK	serine:threonine protein kinase	NO
TSAs00001g00309	AGC//	protein KINase family member kin 1	YES
TSAs00001g00437	AGC/GRK/BARK	beta adrenergic receptor kinase	NO
TSAs00001g00468	STE//	dual specificity mitogen activated protein	YES
TSAs00001g00491	CMGC//	cyclin dependent kinase 16	YES
TSAs00001g00548	AGC/DMPK/GEK	serine:threonine protein kinase MRCK beta	NO
TSAs00001g00656	TK//	protein kinase, core	YES
TSAs00002g00721	AGC/RSK/p70	E3 ubiquitin protein ligase Bre1	YES
TSAs00002g00755	CMGC/CDK/CRK7	Cell division cycle 2 protein kinase	NO
TSAs00002g00854	Other/ULK/Fused	serine:threonine protein kinase 36	NO
TSAs00002g00904	CMGC/CDK/PFTAIRE	Serine:threonine protein kinase PFTAIRE 1	NO
TSAs00002g00925	CMGC/CDK/CDK4	cyclin dependent kinase 6	NO
TSAs00002g00931	CMGC/MAPK/nmo	serine:threonine protein kinase NLK	NO
TSAs00003g01021	CMGC/MAPK/ERK1	mitogen activated protein kinase	YES
TSAs00003g01029	Other/Aur	serine:threonine protein kinase 12 B	NO
TSAs00003g01066	AGC/NDR	NDR protein kinase	YES
TSAs00003g01085	CAMK/MAPKAPK/MAPKAPK	MAP kinase activated protein kinase 2	NO
TSAs00003g01123	TK/Abl	tyrosine protein kinase ABL1	NO
TSAs00003g01137	AGC/RSKL/	ribosomal protein S6 kinase delta 1	YES
TSAs00003g01146	TKL//	activin receptor type 1	YES
TSAs00003g01177	Other/NEK/NEK8	protein FAM40A	NO
TSAs00004g01203	CAMK/CAMKL/AMPK	5' AMP activated protein kinase catalytic	NO
TSAs00004g01277	AGC/NDR/	serine:threonine protein kinase LATS2	YES
TSAs00004g01302	Other/NRBP	nuclear receptor binding protein	NO
TSAs00004g01306	AGC/PKC/Alpha	serine threonine protein kinase	YES
TSAs00004g01307	AGC/PKC/Alpha	serine threonine protein kinase	YES
TSAs00004g01344	CK1/CK1/CK1-A	casein kinase i	NO
TSAs00004g01372	CK1//	casein kinase I delta	YES
TSAs00005g01489	CAMK/CAMKL/MELK	maternal embryonic leucine zipper kinase	YES
TSAs00005g01518	RGC/RGC/	retinal guanylyl cyclase 2	YES
TSAs00005g01579	STE/STE7/MEK1	dual specificity mitogen activated protein	NO
TSAs00006g01591	CMGC//	dual specificity	YES
TSAs00006g01636	AGC/PKC/Eta	protein kinase c epsilon type	YES
TSAs00006g01668	CMGC/CDK/PFTAIRE	cyclin dependent kinase 17	NO
TSAs00006g01683	Other/TLK	serine:threonine protein kinase tousled	NO
TSAs00006g01737	unassigned	cyclin dependent kinase 5 activator 1	YES
TSAs00007g01842	TK/Ack	tyrosine protein kinase pr2	NO
TSAs00007g01852	CMGC//	LMBR1 domain containing protein 2	YES
TSAs00007g01932	Other/PLK/PLK1	Vacuolar protein sorting associated protein	NO
TSAs00007g01952	STE/STE11/ASK	mitogen activated protein kinase kinase kinase	NO
TSAs00008g02009	STE/STE20/PAKB	serine:threonine protein kinase PAK 4	NO
TSAs00008g02036	Other/ULK/ULK	WD repeat containing protein 37	NO
TSAs00008g02192	CAMK//	7tm_1 domain containing protein	YES
TSAs00009g02293	AGC//	agc family protein kinase	NO
TSAs00009g02353	CK1/VRK	vaccinia related kinase 1	NO
TSAs00010g02413	TKL//	expressed conserved protein	YES
TSAs00010g02480	TK//	tyrosine protein kinase transmembrane receptor	YES
TSAs00010g02544	AGC/PKG	cGMP dependent protein kinase 1	NO
TSAs00010g02561	AGC/MAST/MAST	microtubule associated serine:threonine protein	NO
TSAs00011g02575	TK/Insr/	tyrosine kinase	YES
TSAs00011g02598	Other/NKF2	nucleotidyltransferase	NO
TSAs00011g02599	TKL/MLK/TAK1	mitogen activated protein kinase kinase kinase	NO
TSAs00011g02620	Other/TBCK	TBC domain containing protein kinase	NO
TSAs00011g02625	CMGC/CDK/CDK9	ecsit (evolutionarily conserved signaling intermediate in toll pathways), putative	NO
TSAs00011g02628	CMGC/CDK/CDK9	cyclin dependent kinase 9	NO
TSAs00011g02675	AGC/PKC/Alpha	Protein kinase C, brain isozyme	YES
TSAs00012g02790	STE/STE20/PAKA	p21 activated protein kinase 1 Dpak1	NO
TSAs00012g02791	STE/STE20/PAKA	expressed protein	YES
TSAs00013g02845	STE/STE20/FRAY	STE20:SPS1 proline alanine rich protein	NO
TSAs00013g02857	TK/EGFR	epidermal growth factor receptor	NO
TSAs00013g02910	TK/InsR/	insulin receptor	YES
TSAs00014g03092	TKL/RAF/KSR	Fanconi anemia group I protein	NO
TSAs00015g03230	Other/WEE/	wee1 protein kinase	YES
TSAs00015g03232	Other/WEE/	Phosphatidylinositol 4 phosphate 5 kinase type 1	YES
TSAs00016g03315	CMGC/MAPK/JNK	hypothetical protein	NO
TSAs00016g03338	TK/Fer	tyrosine protein kinase Fps85D	NO
TSAs00017g03411	TK/Sev	tyrosine protein kinase	NO
TSAs00017g03412	AGC/RSK/MSK	ribosomal protein S6 kinase alpha 3	YES
TSAs00017g03444	CK1//	casein kinase I alpha	YES
TSAs00018g03473	AGC//	G protein coupled receptor kinase 1	YES
TSAs00018g03477	CAMK//	calcium:calmodulin dependent protein kinase type	YES
TSAs00018g03520	TKL/RAF/RAF	raf serine:threonine protein kinase	NO
TSAs00018g03535	unassigned	ARF GTPase activating protein GIT2	YES
TSAs00018g03562	TK//	hypothetical protein	YES
TSAs00019g03579	CAMK/RAD53	serine:threonine protein kinase Chk2	NO
TSAs00019g03580	CAMK/RAD53/	ribosomal protein L19	NO
TSAs00020g03686	CAMK//	proto oncogene serine:threonine protein kinase	YES
TSAs00020g03692	Other//	wee1 protein kinase	YES
TSAs00020g03756	CAMK/CAMKL/MARK	serine:threonine protein kinase MARK2	NO
TSAs00020g03766	AGC//	citron Rho interacting kinase	YES
TSAs00021g03786	TKL//	tyrosine protein kinase Fyn	YES
TSAs00021g03794	AGC//	agc family protein kinase	YES
TSAs00021g03799	CK1/TTBK	tau tubulin kinase 1	NO
TSAs00021g03811	CMGC/CDK/CDK8	cyclin dependent kinase 19	NO
TSAs00021g03821	TKL//	tyrosine protein kinase Blk	YES
TSAs00021g03842	CAMK//	twitchin	YES
TSAs00021g03850	TK//	tyrosine protein kinase csk	NO
TSAs00021g03851	TK//	tyrosine protein kinase csk	YES
TSAs00021g03852	TK//	tyrosine protein kinase csk	YES
TSAs00021g03854	TK//	tyrosine protein kinase csk	YES
TSAs00022g03920	TKL/LRRK	expressed conserved protein	NO
TSAs00022g03926	AGC//	cGMP dependent protein kinase	YES
TSAs00023g04034	CAMK/MLCK	expressed conserved protein	NO
TSAs00023g04042	Other/CDC7	CDC7 cell division cycle 7	YES
TSAs00023g04046	TKL/MLK/ILK	integrin linked protein kinase	NO
TSAs00024g04085	TK//	tyrosine protein kinase Fyn	YES
TSAs00024g04098	CAMK//	serine:threonine protein kinase NIM1	YES
TSAs00024g04121	RGC/RGC/	atrial natriuretic peptide receptor 1	YES
TSAs00024g04122	AGC//	cAMP dependent protein kinase catalytic subunit	YES
TSAs00024g04135	AGC/PKG	cGMP dependent protein kinase 1	NO
TSAs00025g04183	STE/STE20/KHS	mitogen activated protein kinase kinase kinase	NO
TSAs00025g04184	CK1/CK1/CK1-A	casein kinase I alpha	YES
TSAs00025g04227	CAMK/CASK/	peripheral plasma membrane protein CASK	YES
TSAs00025g04228	CAMK//	calcium:calmodulin dependent protein kinase I	YES
TSAs00025g04230	CAMK/PSK/CAMK1/	calcium:calmodulin dependent protein kinase type	YES
TSAs00026g04293	AGC//	Ribosomal protein S6 kinase beta 2	YES
TSAs00026g04294	Other/ULK/ULK	serine:threonine protein kinase ULK2	NO
TSAs00026g04320	STE//	serine:threonine protein kinase PAK 3	YES
TSAs00026g04330	AGC/DMPK/ROCK	expressed conserved protein	NO
TSAs00026g04342	CMGC/CDKL	cyclin dependent kinase 1	NO
TSAs00026g04352	Other/SCY1	scy1 protein 2	NO
TSAs00027g04419	TK/Src/Src-Unclassified	tyrosine protein kinase Src42A	NO
TSAs00027g04439	CMGC/CDK/CDK9	cyclin dependent kinase 9	NO
TSAs00027g04445	CAMK/CAMK2/	calcium:calmodulin dependent protein kinase type	YES
TSAs00027g04452	Other/TTK	dual specificity serine:threonine tyrosine	NO
TSAs00027g04477	CMGC/RCK/MAK	serine:threonine protein kinase MAK	NO
TSAs00028g04527	CAMK//	titin	YES
TSAs00028g04550	Other/SCY1	protein kinase	NO
TSAs00028g04561	RGC//	natriuretic peptide receptor 1	YES
TSAs00029g04663	Other//	ribosome biogenesis protein bop1	YES
TSAs00031g04771	TKL/STKR/Type1	activin receptor type	NO
TSAs00031g04797	CMGC/MAPK/ERK1	mitogen activated protein kinase 3	NO
TSAs00031g04808	CMGC/CDK/CDK7	cyclin dependent kinase 7	NO
TSAs00031g04847	CAMK/CAMK1	calcium:calmodulin dependent protein kinase type	NO
TSAs00031g04861	AGC//	agc family protein kinase	YES
TSAs00033g05049	CAMK/CAMKL/MARK	serine:threonine protein kinase MARK2	YES
TSAs00033g05086	unassigned	ng dimethylarginine dimethylaminohydrolase	YES
TSAs00033g05087	STE/STE20/YSK	serine threonine protein kinase	NO
TSAs00033g05088	STE/STE20/PAKA	serine:threonine protein kinase PAK 3	NO
TSAs00034g05167	CAMK/DAPK/DAPK	death associated protein kinase 1	NO
TSAs00035g05229	CAMK/CAMKL/BRSK	serine:threonine kinase SAD 1	NO
TSAs00036g05336	CAMK/PIM	proto oncogene serine:threonine protein kinase	NO
TSAs00037g05350	STE/STE7/MEK4	dual specificity mitogen activated protein	NO
TSAs00038g05451	CAMK//	wd40 repeat	YES
TSAs00039g05558	CMGC/MAPK/ERK7	expressed conserved protein	YES
TSAs00039g05559	CMGC/MAPK/ERK7	mitogen activated protein kinase 15	YES
TSAs00040g05660	STE//	mitogen activated protein kinase kinase kinase	YES
TSAs00041g05731	CMGC/CDK/CDC2	cyclin dependent kinase 1	YES
TSAs00041g05732	CMGC/CDK/CDC2	cyclin dependent kinase 1	YES
TSAs00041g05735	CMGC/CDK/CDC2	cyclin dependent kinase 1	NO
TSAs00041g05744	CK1//	tau tubulin kinase 1	YES
TSAs00043g05880	CK1/CK1/CK1-D	casein kinase I delta	NO
TSAs00043g05885	AGC//	cAMP dependent protein kinase catalytic subunit	YES
TSAs00044g05982	CMGC/DYRK/HIPK	homeodomain interacting protein kinase 3	NO
TSAs00044g05988	CAMK//	serine:threonine protein kinase	YES
TSAs00044g06006	CAMK/MLCK	myosin light chain kinase smooth muscle	NO
TSAs00045g06042	TK/Ror	tyrosine protein kinase transmembrane receptor	NO
TSAs00045g06073	CMGC/CK2	casein kinase ii subunit alpha	NO
TSAs00045g06097	AGC/PKC/Iota	protein kinase c iota type	YES
TSAs00046g06106	CMGC//	dual specificity	YES
TSAs00046g06120	CMGC//	protein kinase shaggy	YES
TSAs00047g06164	TK//	macrophage colony stimulating factor 1 receptor	YES
TSAs00047g06168	CMGC/DYRK/DYRK1	dual specificity	NO
TSAs00047g06174	RGC/RGC	receptor type guanylyl cyclase	NO
TSAs00047g06204	TK/InsR	insulin growth factor 1 receptor beta	NO
TSAs00048g06259	CMGC/MAPK/ERK7	mitogen activated protein kinase 15	NO
TSAs00048g06288	TKL/MLK/TAK1	mitogen activated protein kinase kinase kinase	YES
TSAs00048g06292	TKL//	tyrosine protein kinase Blk	NO
TSAs00049g06351	CMGC/MAPK/p38	mitogen activated protein kinase 14	YES
TSAs00049g06353	CMGC//	mitogen activated protein kinase 11	YES
TSAs00049g06385	CAMK//	calcium activated potassium channel	YES
TSAs00050g06407	AGC/DMPK/ROCK	rho associated protein kinase 1	YES
TSAs00050g06408	STE/STE20/MST	serine:threonine protein kinase 3	NO
TSAs00052g06537	Other/PLK/SAK	kelch protein 12	NO
TSAs00052g06576	CMGC/DYRK/DYRK2	dual specificity	NO
TSAs00053g06637	TK/FAK	protein tyrosine kinase	NO
TSAs00054g06662	TK/Syk	tyrosine kinase	NO
TSAs00054g06683	Other/PEK/PEK	eukaryotic translation initiation factor 2 alpha	YES
TSAs00054g06697	Other/IRE	serine:threonine protein kinase:endoribonuclease	NO
TSAs00054g06698	Other/IRE/	serine:threonine protein kinase:endoribonuclease	YES
TSAs00055g06737	TK/Src/Src-Unclassified	tyrosine protein kinase Fyn	NO
TSAs00055g06751	CK1//	serine threonine protein kinase	YES
TSAs00057g06853	STE//	myosin iiia	YES
TSAs00058g06926	TK/Syk	tyrosine protein kinase shark	NO
TSAs00059g06969	TK//	c src tyrosine kinase	YES
TSAs00059g06975	TKL/MLK/LZK	mitogen activated protein kinase kinase kinase	NO
TSAs00059g06979	CMGC//	glycogen synthase kinase 3	YES
TSAs00059g06983	CMGC/CLK	expressed conserved protein	NO
TSAs00060g07025	AGC//	agc family protein kinase	YES
TSAs00060g07027	AGC//	agc family protein kinase	YES
TSAs00062g07117	AGC/MAST/MASTL	serine:threonine protein kinase greatwall	YES
TSAs00062g07118	AGC/MAST/MASTL	serine:threonine protein kinase greatwall	YES
TSAs00062g07166	CMGC//	dual specificity	YES
TSAs00063g07200	STE/STE20/MSN	protein kinase	NO
TSAs00063g07209	CMGC/CDKL/	influenza virus NS1A binding protein	YES
TSAs00065g07267	CMGC/GSK	glycogen synthase kinase 3 beta	NO
TSAs00065g07277	AGC/Akt	rac serine:threonine kinase	NO
TSAs00065g07320	AGC/GRK/GRK	expressed conserved protein	NO
TSAs00067g07410	Other/ULK/ULK	serine:threonine protein kinase ULK4	NO
TSAs00067g07448	STE/STE20/SLK	STE20 serine:threonine protein kinase	NO
TSAs00067g07467	CMGC/DYRK/DYRK1	dual specificity	NO
TSAs00068g07480	TK/Ack	activated cdc42 kinase 1	NO
TSAs00068g07484	STE/STE20/PAKA	PAK box P21 Rho binding	YES
TSAs00068g07485	STE/STE20/PAKA	PAK box P21 Rho binding	YES
TSAs00068g07486	TK//	ephrin type A receptor 4 A	YES
TSAs00069g07543	STE/STE20/TAO	serine:threonine protein kinase TAO1	NO
TSAs00069g07551	CAMK/PHK	phosphorylase kinase gamma subunit	NO
TSAs00070g07596	STE//	STE20 kinase adapter protein beta	YES
TSAs00071g07651	CMGC/DYRK/DYRK1	dual specificity	NO
TSAs00072g07665	unassigned	hypothetical protein	YES
TSAs00072g07679	CAMK//	cell wall protein awa1p	YES
TSAs00074g07741	Other/PEK/GCN2	eukaryotic translation initiation factor 2 alpha	YES
TSAs00074g07744	CMGC/CDK/PITSLRE	cyclin dependent kinase 11B	NO
TSAs00074g07763	Other/SCY1	N terminal kinase protein like	NO
TSAs00076g07848	Other/NAK/BIKE	AP2 associated protein kinase 1	NO
TSAs00077g07879	CAMK//	serine:threonine protein kinase SIK3	YES
TSAs00080g07974	STE/STE7/MEK3	dual specificity mitogen activated protein	NO
TSAs00080g07985	TK/FGFR/	fibroblast growth factor receptor 4	YES
TSAs00081g08008	Other/NAK/GAK	cyclin g associated kinase	NO
TSAs00081g08018	TK/EGFR	epidermal growth factor receptor	NO
TSAs00083g08089	STE/STE11/MEKK4	mitogen activated protein kinase kinase kinase	NO
TSAs00086g08183	unassigned	mitogen activated protein kinase kinase 1	YES
TSAs00087g08229	CMGC/CDK/CDK-Unclassified	cell cycle related kinase	NO
TSAs00092g08350	TKL/STKR/Type1	TGF beta receptor type 1	NO
TSAs00095g08426	AGC/PDK1	3 phosphoinositide dependent protein kinase 1	NO
TSAs00095g08427	CAMK//	serine:threonine protein kinase 17A	YES
TSAs00095g08437	CMGC/CDK/CDK10	cAMP dependent protein kinase regulatory subunit type I II alpha beta	YES
TSAs00095g08450	CAMK//	hypothetical protein	YES
TSAs00098g08518	CK1/CK1/CK1-G	casein kinase I gamma	NO
TSAs00099g08530	TK/Abl	tyrosine protein kinase Abl	NO
TSAs00099g08533	unassigned	5' AMP activated protein kinase subunit beta 1	YES
TSAs00099g08536	unassigned	5' AMP activated protein kinase subunit beta 1	YES
TSAs00100g08565	TKL//	mitogen activated protein kinase kinase kinase	NO
TSAs00101g08570	TKL//	mitogen activated protein kinase kinase kinase	YES
TSAs00101g08571	TKL//	mitogen activated protein kinase kinase kinase	YES
TSAs00101g08578	AGC/PKA	cAMP dependent protein kinase catalytic subunit	NO
TSAs00101g08581	CMGC/DYRK/PRP4	Serine:threonine protein kinase PRP4	NO
TSAs00101g08584	TK//	proto oncogene tyrosine protein kinase LCK	YES
TSAs00107g08709	AGC/PKN/	serine:threonine protein kinase N2	YES
TSAs00107g08710	AGC//	son of sevenless 1	YES
TSAs00107g08715	CMGC//	cyclin dependent kinase 16	YES
TSAs00114g08835	CMGC/SRPK	expressed protein	YES
TSAs00115g08873	TKL//	Adenylyl cyclase class 3 4 guanylyl cyclase	YES
TSAs00115g08878	TK//	tyrosine protein kinase Fyn	YES
TSAs00121g09002	CK1//	casein kinase I alpha	YES
TSAs00123g09032	AGC//	agc family protein kinase	YES
TSAs00123g09038	AGC//	agc family protein kinase	NO
TSAs00123g09045	AGC//	agc family protein kinase	YES
TSAs00126g09083	AGC//	agc family protein kinase	NO
TSAs00133g09168	CAMK/CAMKL/MARK	serine:threonine protein kinase	YES
TSAs00136g09208	AGC//	agc family protein kinase	YES
TSAs00136g09211	AGC//	agc family protein kinase	YES
TSAs00136g09212	AGC//	agc family protein kinase	YES
TSAs00136g09213	AGC//	agc family protein kinase	YES
TSAs00136g09216	AGC//	agc family protein kinase	YES
TSAs00136g09218	CMGC/CDK/CDC2	cyclin dependent kinase 1	YES
TSAs00136g09219	AGC//	agc family protein kinase	NO
TSAs00136g09220	AGC//	agc family protein kinase	NO
TSAs00140g09260	RGC/RGC/	retinal guanylyl cyclase 2	YES
TSAs00141g09268	CMGC//	cyclin dependent kinase 1	NO
TSAs00141g09280	AGC//	agc family protein kinase	NO
TSAs00146g09343	TK//	expressed conserved protein	YES
TSAs00152g09399	RGC/RGC/	retinal guanylyl cyclase 2	NO
TSAs00152g09404	RGC/RGC/	retinal guanylyl cyclase 2	YES
TSAs00152g09405	RGC//	retinal guanylyl cyclase 2	NO
TSAs00161g09498	CMGC//	cyclin dependent kinase 1	NO
TSAs00163g09524	TKL/STKR/Type2	protein kinase	NO
TSAs00165g09537	AGC//	agc family protein kinase	NO
TSAs00165g09540	AGC//	agc family protein kinase	NO
TSAs00174g09642	CMGC/CDK/CDC2	cyclin dependent kinase 1	NO
TSAs00174g09646	CMGC/CDK/CDC2	cyclin dependent kinase 1	NO
TSAs00174g09648	AGC//	agc family protein kinase	YES
TSAs00176g09662	CAMK//	serine:threonine protein kinase 11	YES
TSAs00177g09679	CMGC/CDK/CDC2	cyclin dependent kinase 1	NO
TSAs00178g09683	CMGC//	cyclin dependent kinase 1	NO
TSAs00184g09749	RGC//	retinal guanylyl cyclase 2	NO
TSAs00188g09780	RGC/RGC/	retinal guanylyl cyclase 2	NO
TSAs00190g09797	RGC/RGC/	retinal guanylyl cyclase 2	NO
TSAs00196g09854	CMGC//	expressed conserved protein	YES
TSAs00196g09855	Other/WEE	wee1 protein kinase	NO
TSAs00196g09859	TKL/LISK/LIMK	expressed conserved protein	NO
TSAs00217g10016	AGC//	agc family protein kinase	YES
TSAs00218g10023	TKL//	tyrosine protein kinase Src64B	YES
TSAs00218g10025	TKL//	tyrosine protein kinase Blk	YES
TSAs00218g10026	TKL//	tyrosine protein kinase Blk	NO
TSAs00218g10030	TKL//	tyrosine protein kinase Blk	YES
TSAs00218g10031	TKL//	tyrosine protein kinase Src64B	NO
TSAs00254g10269	RGC//	retinal guanylyl cyclase 2	NO
TSAs00254g10270	RGC/RGC/	retinal guanylyl cyclase 2	NO
TSAs00258g10300	AGC//	agc family protein kinase	NO
TSAs00262g10344	AGC//	agc family protein kinase	YES
TSAs00273g10417	AGC//	agc family protein kinase	YES
TSAs00281g10469	AGC//	agc family protein kinase	NO
TSAs00293g10538	RGC//	retinal guanylyl cyclase 2	NO
TSAs00302g10604	AGC//	agc family protein kinase	YES
TSAs00302g10605	CMGC/CDK/CDC2	cyclin dependent kinase 1	YES
TSAs00310g10645	CMGC/CDK/CDC2	cyclin dependent kinase 1	YES
TSAs00317g10675	AGC//	agc family protein kinase	NO
TSAs00317g10677	AGC//	agc family protein kinase	NO
TSAs00317g10679	CMGC/CDK/CDC2	cyclin dependent kinase 1	NO
TSAs00324g10704	AGC//	agc family protein kinase	NO
TSAs00327g10724	AGC//	agc family protein kinase	NO
TSAs00327g10725	AGC//	agc family protein kinase	YES
TSAs00343g10805	CMGC/CDK/CDC2	cyclin dependent kinase 1	YES
TSAs00348g10843	AGC//	agc family protein kinase	YES
TSAs00362g10905	RGC//	retinal guanylyl cyclase 2	YES
TSAs00386g11023	CMGC//	cyclin dependent kinase 1	NO
TSAs00390g11033	TK//	lymphocyte specific protein tyrosine kinase	YES
TSAs00400g11069	AGC//	agc family protein kinase	NO
TSAs00400g11071	CMGC/CDK/CDC2	cyclin dependent kinase 1	NO
TSAs00425g11176	CMGC/CDK/CDC2	cyclin dependent kinase 1	YES
TSAs00458g11302	AGC//	agc family protein kinase	NO
TSAs00458g11303	AGC//	agc family protein kinase	NO
TSAs00462g11319	CMGC/CDK/CDC2	cyclin dependent kinase 1	NO
TSAs00470g11346	TKL//	tyrosine protein kinase Src64B	NO
TSAs00470g11349	TKL//	tyrosine protein kinase lyn lyn a protein tyrosine kinase lymphocyte specific protein tyrosine kinase	NO
TSAs00470g11355	TKL//	tyrosine protein kinase lyn lyn a protein tyrosine kinase lymphocyte specific protein tyrosine kinase	YES
TSAs00470g11356	TK//	tyrosine protein kinase Src64B	NO
TSAs00484g11404	AGC//	agc family protein kinase	YES
TSAs00484g11405	AGC//	agc family protein kinase	YES
TSAs00484g11406	AGC//	agc family protein kinase	NO
TSAs00494g11429	RGC/RGC/	retinal guanylyl cyclase 2	NO
TSAs00519g11510	RGC/RGC	retinal guanylyl cyclase 2	NO
TSAs00569g11667	AGC//	agc family protein kinase	YES
TSAs00588g11722	CMGC/CDK/CDC2	cyclin dependent kinase 1	NO
TSAs00596g11750	AGC//	agc family protein kinase	YES
TSAs00616g11800	TKL//	tyrosine protein kinase Blk	YES
TSAs00620g11814	CMGC/CDK/CDC2	cyclin dependent kinase 1	NO
TSAs00644g11852	AGC//	agc family protein kinase	YES
TSAs00647g11860	CMGC/CDK/CDC2	cyclin dependent kinase 1	YES
TSAs00672g11917	AGC//	agc family protein kinase	NO
TSAs00678g11931	CMGC/CDK/CDC2	cyclin dependent kinase 1	NO
TSAs00679g11935	AGC//	agc family protein kinase	NO
TSAs00696g11974	CMGC//	cyclin dependent kinase 1	NO
TSAs00705g12011	AGC//	agc family protein kinase	YES
TSAs00712g12027	CMGC/CDK/CDC2	cyclin dependent kinase 1	NO
TSAs00716g12035	TKL//	mitogen activated protein kinase kinase kinase	YES
TSAs00748g12105	TKL//	mitogen activated protein kinase kinase kinase	YES
TSAs00772g12149	RGC//	retinal guanylyl cyclase 2	NO
TSAs00917g12383	TK/FGFR/	fibroblast growth factor receptor 4	YES
TSAs00931g12404	AGC//	agc family protein kinase	YES
TSAs00952g12433	AGC//	agc family protein kinase	YES
TSAs01019g12504	RGC/RGC/	retinal guanylyl cyclase 2	NO
TSAs01022g12506	CMGC/CDK/CDC2	cyclin dependent kinase 1	NO
TSAs01095g12576	TKL//	mitogen activated protein kinase kinase kinase	YES
TSAs01143g12618	AGC//	agc family protein kinase	NO
TSAs01199g12651	AGC//	agc family protein kinase	YES
TSAs01320g12719	CMGC/CDK/CDC2	cyclin dependent kinase 1	YES
TSAs01408g12778	TK//	tyrosine protein kinase csk	YES
TSAs01426g12787	CMGC/CDK/CDC2	cyclin dependent kinase 1	YES
TSAs01453g12807	AGC//	agc family protein kinase	YES
TSAs01520g12835	CMGC/CDK/CDC2	cyclin dependent kinase 1	NO
TSAs01719g12904	Other/IRE/	serine:threonine protein kinase:endoribonuclease	YES
TSAs01858g12953	TK//	tyrosine protein kinase csk	NO
TSAs02254g13034	Other/WEE/	wee1 protein kinase	YES
TSAs02273g13038	TKL//	tyrosine protein kinase Fyn	NO
TSAs02572g13092	AGC//	agc family protein kinase	YES
*The “unique” indicates a protein may paly a unique functions in comaparison with the kinases of fly, human and c. elegans determined by orthoMCL
