# Supplementary material for: Comparative genomics reveals adaptive evolution of Asian tapeworm in switching to a new intermediate host
Source: Nat Commun. 2016 Sep 22;7:12845. doi: 10.1038/ncomms12845 (PMC5036155; doi:10.1038/ncomms12845)
Supplement: Supplementary Data 10 — Ligand-gated ion channels. [file ncomms12845-s11.xlsx]

## Sheet: Sheet1
Supplementary Data 10. Ligand-gated ion channels.
Gene ID	Best blast match	Classification	E-value in blast
TASs00002g00732	EmuJ_000763100	Amiloride-sensitive Sodium Channel-related Subunit	0
TASs00006g01603	EmuJ_000485400	Amiloride-sensitive Sodium Channel-related Subunit	0
TASs00032g04439	EmuJ_000738300	Amiloride-sensitive Sodium Channel-related Subunit	0
TASs00066g06212	EmuJ_000424600	Amiloride-sensitive Sodium Channel-related Subunit	0
TASs00093g07197	EmuJ_000093100	Amiloride-sensitive Sodium Channel-related Subunit	0
TASs00100g07364	EmuJ_000063700	Amiloride-sensitive Sodium Channel-related Subunit	0
TASs00134g08187	EmuJ_000526700	Amiloride-sensitive Sodium Channel-related Subunit	0
TASs00230g09293	EmuJ_000063700	Amiloride-sensitive Sodium Channel-related Subunit	2e-19
TASs00003g00788	Smp_093210	amiloride-sensitive sodium channel-related	3e-154
TASs00006g01615	Smp_194700	cyclic-nucleotide-gated cation channel- putative	2e-27
TASs00001g00164	EmuJ_000821100	Cyclic-nucleotide-gated Cation Channel Subunit	0
TASs00004g01229	EmuJ_001023300	Cyclic-nucleotide-gated Cation Channel Subunit	7e-24
TASs00008g02008	EmuJ_001023300	Cyclic-nucleotide-gated Cation Channel Subunit	2e-136
TASs00013g02826	EmuJ_001023300	Cyclic-nucleotide-gated Cation Channel Subunit	3e-32
TASs00013g02828	EmuJ_001023300	Cyclic-nucleotide-gated Cation Channel Subunit	1e-31
TASs00033g04470	EmuJ_001023300	Cyclic-nucleotide-gated Cation Channel Subunit	2e-31
TASs00049g05484	EmuJ_000061100	Cyclic-nucleotide-gated Cation Channel Subunit	0
TASs00080g06782	EmuJ_000377600	Cyclic-nucleotide-gated Cation Channel Subunit	0
TASs00099g07348	EmuJ_001023300	Cyclic-nucleotide-gated Cation Channel Subunit	1e-35
TASs00011g02576	EmuJ_000869200	Cys-loop Ligand Gated Ion Channel Subunit	1e-172
TASs00017g03242	EmuJ_000506500	Cys-loop Ligand Gated Ion Channel Subunit	3e-132
TASs00046g05305	EmuJ_001119800	Cys-loop Ligand Gated Ion Channel Subunit	0
TASs00074g06550	EmuJ_000668200	Cys-loop Ligand Gated Ion Channel Subunit	3e-98
TASs00148g08424	EmuJ_000670700	Cys-loop Ligand Gated Ion Channel Subunit	0
TASs00001g00393	EmuJ_000849400	Glutamate Receptor, Kainate	0
TASs00013g02935	EmuJ_001066000	Glutamate Receptor, Kainate	0
TASs00014g03017	EmuJ_000499700	Glutamate Receptor, Kainate	0
TASs00028g04123	EmuJ_000645700	Glutamate Receptor, NMDA	0
TASs00031g04310	EmuJ_000975800	Glutamate Receptor, AMPA	0
TASs00034g04503	EmuJ_000618700	Glutamate Receptor, Kainate	0
TASs00071g06412	EmuJ_000044100	Glutamate Receptor, AMPA	0
TASs00084g06926	EmuJ_000165100	Glutamate Receptor, AMPA	0
TASs00148g08421	EmuJ_000671000	Glutamate Receptor, NMDA	1e-66
TASs00148g08422	EmuJ_000671000	Glutamate Receptor, NMDA	3e-31
TASs00148g08423	EmuJ_000671000	Glutamate Receptor, NMDA	4e-33
TASs00431g10456	EmuJ_000671000	Glutamate Receptor, NMDA	4e-07
TASs00746g11282	EmuJ_000671000	Glutamate Receptor, NMDA	1e-08
TASs00746g11283	EmuJ_000671000	Glutamate Receptor, NMDA	2e-40
TASs00063g06118	Smp_126350	glutamate receptor- ionotropic- n-methyld-aspartate	1e-09
TASs00086g07002	GLUr1rano-flop	rat glutamate receptor GLUR1 subunit (aka GLUR-A, GLUR-K1)	5e-107
TASs00003g00922	Smp_142690	nicotinic acetylcholine receptor non-alphasubunit	3e-12
TASs00069g06333	Smp_142690	nicotinic acetylcholine receptor non-alphasubunit	6e-19
TASs00007g01831	EmuJ_000984100	Nicotinic Acetylcholine Receptor (nAChR) Subunit	6e-156
TASs00009g02169	EmuJ_000462600	Nicotinic Acetylcholine Receptor (nAChR) Subunit	0
TASs00018g03299	EmuJ_001040300	Nicotinic Acetylcholine Receptor (nAChR) Subunit	0
TASs00040g04893	EmuJ_000591600	Nicotinic Acetylcholine Receptor (nAChR) Subunit	0
TASs00072g06445	ACHarddrme-pub	fruitfly nicotinic acetylcholine receptor ARD subunit (aka beta-64B)	4e-114
TASs00007g01830	ACHa3hevi	tobacco budworm nicotinic acetylcholine receptor alpha3 subunit	2e-75
TASs00001g00113	EmuJ_000815100	P2x Receptor Subunit	0
TASs00001g00303	EmuJ_000839300	P2x Receptor Subunit	0
TASs00031g04321	EmuJ_000977600	P2x Receptor Subunit	0
TASs00007g01903	GABg3mumu	mouse GABA receptor gamma3 subunit；Cys-loop	4e-12
TSAs00007g01831	EmuJ_000485400	Amiloride-sensitive Sodium Channel-related Subunit	0
TSAs00019g03658	EmuJ_000763100	Amiloride-sensitive Sodium Channel-related Subunit	0
TSAs00033g05079	EmuJ_000424600	Amiloride-sensitive Sodium Channel-related Subunit	0
TSAs00034g05133	EmuJ_000738300	Amiloride-sensitive Sodium Channel-related Subunit	0
TSAs00039g05553	EmuJ_000093100	Amiloride-sensitive Sodium Channel-related Subunit	0
TSAs00074g07731	EmuJ_000526700	Amiloride-sensitive Sodium Channel-related Subunit	0
TSAs00093g08385	EmuJ_000063700	Amiloride-sensitive Sodium Channel-related Subunit	0
TSAs00166g09541	EmuJ_000063700	Amiloride-sensitive Sodium Channel-related Subunit	1e-18
TSAs00001g00204	Smp_093210	amiloride-sensitive sodium channel-related	2e-154
TSAs00002g00903	EmuJ_001023300	Cyclic-nucleotide-gated Cation Channel Subunit	2e-136
TSAs00016g03356	EmuJ_001023300	Cyclic-nucleotide-gated Cation Channel Subunit	1e-35
TSAs00017g03445	EmuJ_001023300	Cyclic-nucleotide-gated Cation Channel Subunit	2e-31
TSAs00025g04186	EmuJ_000821100	Cyclic-nucleotide-gated Cation Channel Subunit	6e-62
TSAs00025g04187	EmuJ_000821100	Cyclic-nucleotide-gated Cation Channel Subunit	0
TSAs00029g04612	EmuJ_001023300	Cyclic-nucleotide-gated Cation Channel Subunit	3e-32
TSAs00029g04614	EmuJ_001023300	Cyclic-nucleotide-gated Cation Channel Subunit	1e-31
TSAs00032g04903	EmuJ_000377600	Cyclic-nucleotide-gated Cation Channel Subunit	0
TSAs00053g06641	EmuJ_000061100	Cyclic-nucleotide-gated Cation Channel Subunit	3e-57
TSAs01377g12764	EmuJ_000821100	Cyclic-nucleotide-gated Cation Channel Subunit	3e-23
TSAs02905g13129	EmuJ_000061100	Cyclic-nucleotide-gated Cation Channel Subunit	4e-119
TSAs00003g01133	Smp_194700	cyclic-nucleotide-gated cation channel- putative	6e-30
TSAs00007g01844	Smp_194700	cyclic-nucleotide-gated cation channel- putative	2e-27
TSAs00005g01535	EmuJ_000506500	Cys-loop Ligand Gated Ion Channel Subunit	1e-127
TSAs00005g01536	EmuJ_000506600	Cys-loop Ligand Gated Ion Channel Subunit	6e-108
TSAs00014g03023	EmuJ_000869200	Cys-loop Ligand Gated Ion Channel Subunit	1e-172
TSAs00037g05426	EmuJ_001119800	Cys-loop Ligand Gated Ion Channel Subunit	0
TSAs00072g07682	EmuJ_000668200	Cys-loop Ligand Gated Ion Channel Subunit	1e-97
TSAs00101g08586	EmuJ_000670700	Cys-loop Ligand Gated Ion Channel Subunit	0
TSAs00008g02077	EmuJ_000849400	Glutamate Receptor, Kainate	0
TSAs00011g02567	EmuJ_000618700	Glutamate Receptor, Kainate	0
TSAs00041g05714	EmuJ_000044100	Glutamate Receptor, AMPA	0
TSAs00044g05967	EmuJ_001066000	Glutamate Receptor, Kainate	0
TSAs00064g07232	EmuJ_000645700	Glutamate Receptor, NMDA	0
TSAs00065g07304	EmuJ_000975800	Glutamate Receptor, AMPA	0
TSAs00076g07854	EmuJ_000165100	Glutamate Receptor, AMPA	0
TSAs00101g08589	EmuJ_000671000	Glutamate Receptor, NMDA	0
TSAs00101g08592	EmuJ_000671000	Glutamate Receptor, NMDA	1e-08
TSAs01301g12713	EmuJ_000671000	Glutamate Receptor, NMDA	2e-92
TSAs00021g03843	GLUr1rano-flop	rat glutamate receptor GLUR1 subunit (aka GLUR-A, GLUR-K1)	8e-107
TSAs00005g01484	Smp_147430	glutamate receptor- ionotropic kainate	0
TSAs00021g03792	Smp_126350	glutamate receptor- ionotropic- n-methyld-aspartate	1e-09
TSAs00069g07556	Smp_104890	Cys loop ligand gated ion channel subunit（glutamate-gated chloride）	9e-72
TSAs00101g08590	Smp_147390	glutamate receptor- ionotropic- n-methyld-aspartate	9e-104
TSAs00101g08591	Smp_147390	glutamate receptor- ionotropic- n-methyld-aspartate	1e-27
TSAs00001g00346	Smp_142690	nicotinic acetylcholine receptor non-alphasubunit	4e-12
TSAs00002g00763	EmuJ_001040300	Nicotinic Acetylcholine Receptor (nAChR) Subunit	0
TSAs00027g04479	EmuJ_000591600	Nicotinic Acetylcholine Receptor (nAChR) Subunit	0
TSAs00045g06028	EmuJ_000462600	Nicotinic Acetylcholine Receptor (nAChR) Subunit	0
TSAs00047g06184	EmuJ_000984100	Nicotinic Acetylcholine Receptor (nAChR) Subunit	7e-156
TSAs00075g07783	ACHarddrme-pub	fruitfly nicotinic acetylcholine receptor ARD subunit (aka beta-64B)	2e-113
TSAs00047g06188	ACHa3hevi	tobacco budworm nicotinic acetylcholine receptor alpha3 subunit	5e-83
TSAs00008g02169	EmuJ_000839300	P2x Receptor Subunit	0
TSAs00065g07290	EmuJ_000977600	P2x Receptor Subunit	0
TSAs00180g09711	EmuJ_000815100	P2x Receptor Subunit	0
TSAs00042g05823	GABg3mumu	mouse GABA receptor gamma3 subunit;Cys-loop	4e-12
