# Supplementary material for: Comparative genomics reveals adaptive evolution of Asian tapeworm in switching to a new intermediate host
Source: Nat Commun. 2016 Sep 22;7:12845. doi: 10.1038/ncomms12845 (PMC5036155; doi:10.1038/ncomms12845)
Supplement: Supplementary Data 11 — Potential drug targets specific to tapeworms compared with human. [file ncomms12845-s12.xlsx]

## Sheet: Sheet1
Supplementary Data 11. Potential drug targets specific to tapeworms compared with human.
Gene ID	Pfam ID	Pfam entry	GO terms
TASs00001g00076	PF00001	7 transmembrane receptor (rhodopsin family)	GO:0004930|GO:0007186|GO:0016021
TASs00001g00395	PF00031	Cystatin domain	GO:0004869
TASs00002g00477	PF01398	JAB1/Mov34/MPN/PAD-1 ubiquitin protease	GO:0005515
TASs00003g00758	PF05023	Phytochelatin synthase	GO:0010038|GO:0016756|GO:0046872|GO:0046938
TASs00003g01044	PF00001	7 transmembrane receptor (rhodopsin family)	GO:0004930|GO:0007186|GO:0016021
TASs00005g01438	PF10324	Serpentine type 7TM GPCR chemoreceptor Srw
TASs00006g01603	PF00858	Amiloride-sensitive sodium channel	GO:0005272|GO:0006814|GO:0016020
TASs00006g01675	PF00077	Retroviral aspartyl protease
TASs00007g01774
TASs00007g01775
TASs00009g02146	PF01432	Peptidase family M3	GO:0004222|GO:0006508
TASs00009g02296	PF00001	7 transmembrane receptor (rhodopsin family)	GO:0004930|GO:0007186|GO:0016021
TASs00011g02559	PF00001	7 transmembrane receptor (rhodopsin family)	GO:0004930|GO:0007186|GO:0016021
TASs00013g02882	PF00001	7 transmembrane receptor (rhodopsin family)	GO:0004930|GO:0007186|GO:0016021
TASs00014g02947	PF00001	7 transmembrane receptor (rhodopsin family)	GO:0004930|GO:0007186|GO:0016021
TASs00015g03059
TASs00015g03105	PF00001	7 transmembrane receptor (rhodopsin family)	GO:0004930|GO:0007186|GO:0016021
TASs00020g03540	PF00001	7 transmembrane receptor (rhodopsin family)	GO:0004930|GO:0007186|GO:0016021
TASs00022g03644	PF00001	7 transmembrane receptor (rhodopsin family)	GO:0004930|GO:0007186|GO:0016021
TASs00023g03732	PF00077	Retroviral aspartyl protease
TASs00031g04310	PF00060	Ligand-gated ion channel	GO:0004970|GO:0005234|GO:0016020
TASs00031g04330	PF00001	7 transmembrane receptor (rhodopsin family)	GO:0004930|GO:0007186|GO:0016021
TASs00037g04717	PF00077	Retroviral aspartyl protease
TASs00037g04731	PF00001	7 transmembrane receptor (rhodopsin family)	GO:0004930|GO:0007186|GO:0016021
TASs00038g04804	PF00001	7 transmembrane receptor (rhodopsin family)	GO:0004930|GO:0007186|GO:0016021
TASs00038g04811	PF00001	7 transmembrane receptor (rhodopsin family)	GO:0004930|GO:0007186|GO:0016021
TASs00046g05302	PF00001	7 transmembrane receptor (rhodopsin family)	GO:0004930|GO:0007186|GO:0016021
TASs00063g06118
TASs00066g06212	PF00858	Amiloride-sensitive sodium channel	GO:0005272|GO:0006814|GO:0016020
TASs00071g06415	PF00001	7 transmembrane receptor (rhodopsin family)	GO:0004930|GO:0007186|GO:0016021
TASs00072g06480	PF01825	Latrophilin/CL-1-like GPS domain	GO:0007218|GO:0016020
TASs00106g07536	PF01825	Latrophilin/CL-1-like GPS domain	GO:0007218|GO:0016020
TASs00136g08231	PF00001	7 transmembrane receptor (rhodopsin family)	GO:0004930|GO:0007186|GO:0016021
TASs00148g08421
TASs00322g09916	PF00069	Protein kinase domain	GO:0004672|GO:0005524|GO:0006468
TASs00398g10318
TASs00431g10456
TASs00609g10983	PF01825	Latrophilin/CL-1-like GPS domain	GO:0007218|GO:0016020
TASs00744g11278	PF01825	Latrophilin/CL-1-like GPS domain	GO:0007218|GO:0016020
TASs00746g11282
TASs00746g11283
TASs01527g12316	PF00077	Retroviral aspartyl protease
TASs02582g12868	PF01825	Latrophilin/CL-1-like GPS domain	GO:0007218|GO:0016020
TASs04047g13189
TASs06569g13321
TSAs00001g00174	PF05023	Phytochelatin synthase	GO:0010038|GO:0016756|GO:0046872|GO:0046938
TSAs00001g00316
TSAs00001g00465	PF10324	Serpentine type 7TM GPCR chemoreceptor Srw
TSAs00001g00660
TSAs00005g01415	PF00001	7 transmembrane receptor (rhodopsin family)	GO:0004930|GO:0007186|GO:0016021
TSAs00007g01831	PF00858	Amiloride-sensitive sodium channel	GO:0005272|GO:0006814|GO:0016020
TSAs00007g01975	PF01432	Peptidase family M3	GO:0004222|GO:0006508
TSAs00008g02075	PF00031	Cystatin domain	GO:0004869
TSAs00009g02287	PF00077	Retroviral aspartyl protease
TSAs00010g02504	PF00001	7 transmembrane receptor (rhodopsin family)	GO:0004930|GO:0007186|GO:0016021
TSAs00011g02684	PF00001	7 transmembrane receptor (rhodopsin family)	GO:0004930|GO:0007186|GO:0016021
TSAs00012g02771
TSAs00012g02807
TSAs00014g03008	PF00001	7 transmembrane receptor (rhodopsin family)	GO:0004930|GO:0007186|GO:0016021
TSAs00016g03314	PF00001	7 transmembrane receptor (rhodopsin family)	GO:0004930|GO:0007186|GO:0016021
TSAs00016g03372	PF01825	Latrophilin/CL-1-like GPS domain	GO:0007218|GO:0016020
TSAs00020g03751	PF00001	7 transmembrane receptor (rhodopsin family)	GO:0004930|GO:0007186|GO:0016021
TSAs00021g03792
TSAs00029g04665	PF00001	7 transmembrane receptor (rhodopsin family)	GO:0004930|GO:0007186|GO:0016021
TSAs00031g04854	PF00001	7 transmembrane receptor (rhodopsin family)	GO:0004930|GO:0007186|GO:0016021
TSAs00033g05022	PF10324	Serpentine type 7TM GPCR chemoreceptor Srw
TSAs00033g05079	PF00858	Amiloride-sensitive sodium channel	GO:0005272|GO:0006814|GO:0016020
TSAs00037g05359
TSAs00037g05429	PF00001	7 transmembrane receptor (rhodopsin family)	GO:0004930|GO:0007186|GO:0016021
TSAs00041g05711	PF00001	7 transmembrane receptor (rhodopsin family)	GO:0004930|GO:0007186|GO:0016021
TSAs00049g06335
TSAs00057g06855	PF00001	7 transmembrane receptor (rhodopsin family)	GO:0004930|GO:0007186|GO:0016021
TSAs00065g07304	PF00060	Ligand-gated ion channel	GO:0004970|GO:0005234|GO:0016020
TSAs00075g07818	PF01825	Latrophilin/CL-1-like GPS domain	GO:0007218|GO:0016020
TSAs00101g08592
TSAs00108g08732	PF00001	7 transmembrane receptor (rhodopsin family)	GO:0004930|GO:0007186|GO:0016021
TSAs00470g11356	PF07714	Protein tyrosine kinase	GO:0004672|GO:0006468
TSAs00613g11792	PF01825	Latrophilin/CL-1-like GPS domain	GO:0007218|GO:0016020
