# Supplementary material for: Comparative genomics reveals adaptive evolution of Asian tapeworm in switching to a new intermediate host
Source: Nat Commun. 2016 Sep 22;7:12845. doi: 10.1038/ncomms12845 (PMC5036155; doi:10.1038/ncomms12845)
Supplement: Supplementary Data 12 — Potential drug targets with homologs in drug target databases. [file ncomms12845-s13.xlsx]

## Sheet: Sheet1
Supplementary Data 12. Potential drug targets with homologs in drug target databases.
Gene ID	Pfam ID	Pfam entry	GO term
TASs00001g00020	PF00069	Protein kinase domain	GO:0004672|GO:0005524|GO:0006468
TASs00001g00030	PF00069	Protein kinase domain	GO:0004672|GO:0005524|GO:0006468
TASs00001g00046	PF01019	Gamma-glutamyltranspeptidase	GO:0003840|GO:0006749
TASs00001g00053	PF01532	Glycosyl hydrolase family 47	GO:0004571|GO:0005509|GO:0016020
TASs00001g00069	PF00069	Protein kinase domain	GO:0004672|GO:0005524|GO:0006468
TASs00001g00083	PF00069	Protein kinase domain	GO:0004672|GO:0005524|GO:0006468
TASs00001g00101	PF00057	Low-density lipoprotein receptor domain class A	GO:0005515
TASs00001g00110	PF00246	Zinc carboxypeptidase	GO:0004181|GO:0006508|GO:0008270
TASs00001g00113	PF00864	ATP P2X receptor	GO:0001614|GO:0005216|GO:0005524|GO:0006811|GO:0016020
TASs00001g00118	PF01242	6-pyruvoyl tetrahydropterin synthase
TASs00001g00131	PF00001	7 transmembrane receptor (rhodopsin family)	GO:0004930|GO:0007186|GO:0016021
TASs00001g00142	PF01064	Activin types I and II receptor domain	GO:0004675|GO:0005024|GO:0016020
TASs00001g00159	PF00780	CNH domain	GO:0005083
TASs00001g00160	PF00069	Protein kinase domain	GO:0004672|GO:0005524|GO:0006468
TASs00001g00162	PF00557	Metallopeptidase family M24
TASs00001g00164	PF00520	Ion transport protein	GO:0005216|GO:0006811|GO:0016020|GO:0055085
TASs00001g00185	PF00079	Serpin (serine protease inhibitor)
TASs00001g00186	PF00079	Serpin (serine protease inhibitor)
TASs00001g00187	PF00001	7 transmembrane receptor (rhodopsin family)	GO:0004930|GO:0007186|GO:0016021
TASs00001g00198	PF04389	Peptidase family M28	GO:0006508|GO:0008233
TASs00001g00202	PF02338	OTU-like cysteine protease
TASs00001g00205	PF07653	Variant SH3 domain
TASs00001g00206	PF00069	Protein kinase domain	GO:0004672|GO:0005524|GO:0006468
TASs00001g00208	PF00069	Protein kinase domain	GO:0004672|GO:0005524|GO:0006468
TASs00001g00245	PF01398	JAB1/Mov34/MPN/PAD-1 ubiquitin protease	GO:0005515
TASs00001g00256	PF00200	Disintegrin
TASs00001g00282	PF00001	7 transmembrane receptor (rhodopsin family)	GO:0004930|GO:0007186|GO:0016021
TASs00001g00290	PF06337	DUSP domain	GO:0004843
TASs00001g00299	PF01392	Fz domain	GO:0005515
TASs00001g00303	PF00864	ATP P2X receptor	GO:0001614|GO:0005216|GO:0005524|GO:0006811|GO:0016020
TASs00001g00305	PF01457	Leishmanolysin	GO:0004222|GO:0006508|GO:0007155|GO:0016020
TASs00001g00349	PF00135	Carboxylesterase family
TASs00001g00375	PF01434	Peptidase family M41	GO:0004222|GO:0005524|GO:0006508
TASs00001g00386	PF00117	Glutamine amidotransferase class-I
TASs00001g00393	PF00060	Ligand-gated ion channel	GO:0004970|GO:0005234|GO:0016020
TASs00001g00395	PF00031	Cystatin domain	GO:0004869
TASs00001g00407	PF00001	7 transmembrane receptor (rhodopsin family)	GO:0004930|GO:0007186|GO:0016021
TASs00001g00428	PF00046	Homeobox domain	GO:0003700|GO:0006355|GO:0043565
TASs00001g00433	PF00883	Cytosol aminopeptidase family, catalytic domain	GO:0004177|GO:0005622|GO:0006508
TASs00002g00435	PF00069	Protein kinase domain	GO:0004672|GO:0005524|GO:0006468
TASs00002g00438	PF07910	Peptidase family C78
TASs00002g00475	PF01398	JAB1/Mov34/MPN/PAD-1 ubiquitin protease	GO:0005515
TASs00002g00514	PF03261	Cyclin-dependent kinase 5 activator protein	GO:0016533|GO:0016534
TASs00002g00521	PF00112	Papain family cysteine protease	GO:0006508|GO:0008234
TASs00002g00569	PF00069	Protein kinase domain	GO:0004672|GO:0005524|GO:0006468
TASs00002g00576	PF00135	Carboxylesterase family
TASs00002g00584	PF00069	Protein kinase domain	GO:0004672|GO:0005524|GO:0006468
TASs00002g00595	PF00557	Metallopeptidase family M24
TASs00002g00598	PF01080	Presenilin	GO:0004190|GO:0016021
TASs00002g00614	PF00433	Protein kinase C terminal domain	GO:0004674|GO:0005524|GO:0006468
TASs00002g00651	PF01280	Ribosomal protein L19e	GO:0003735|GO:0005622|GO:0005840|GO:0006412
TASs00002g00712	PF05193	Peptidase M16 inactive domain
TASs00002g00719	PF01145	SPFH domain / Band 7 family
TASs00002g00732	PF00858	Amiloride-sensitive sodium channel	GO:0005272|GO:0006814|GO:0016020
TASs00002g00743	PF00400	WD domain, G-beta repeat	GO:0005515
TASs00002g00744	PF01019	Gamma-glutamyltranspeptidase	GO:0003840|GO:0006749
TASs00003g00755	PF13923	Zinc finger, C3HC4 type (RING finger)
TASs00003g00758	PF05023	Phytochelatin synthase	GO:0010038|GO:0016756|GO:0046872|GO:0046938
TASs00003g00777	PF00648	Calpain family cysteine protease	GO:0004198|GO:0005622|GO:0006508
TASs00003g00778	PF04389	Peptidase family M28	GO:0006508|GO:0008233
TASs00003g00783	PF00227	Proteasome subunit	GO:0004298|GO:0005839|GO:0051603
TASs00003g00788	PF00858	Amiloride-sensitive sodium channel	GO:0005272|GO:0006814|GO:0016020
TASs00003g00796	PF00069	Protein kinase domain	GO:0004672|GO:0005524|GO:0006468
TASs00003g00867	PF00574	Clp protease
TASs00003g00888	PF00069	Protein kinase domain	GO:0004672|GO:0005524|GO:0006468
TASs00003g00922
TASs00003g00955	PF00001	7 transmembrane receptor (rhodopsin family)	GO:0004930|GO:0007186|GO:0016021
TASs00003g00970	PF00227	Proteasome subunit	GO:0004298|GO:0005839|GO:0051603
TASs00003g01013	PF00014	Kunitz/Bovine pancreatic trypsin inhibitor domain	GO:0004867
TASs00003g01016	PF00615	Regulator of G protein signaling domain	GO:0038032
TASs00003g01047	PF00628	PHD-finger	GO:0005515
TASs00003g01054	PF04916	Phospholipase B
TASs00004g01116	PF00069	Protein kinase domain	GO:0004672|GO:0005524|GO:0006468
TASs00004g01123	PF00069	Protein kinase domain	GO:0004672|GO:0005524|GO:0006468
TASs00004g01129	PF00001	7 transmembrane receptor (rhodopsin family)	GO:0004930|GO:0007186|GO:0016021
TASs00004g01133	PF00200	Disintegrin
TASs00004g01159	PF00433	Protein kinase C terminal domain	GO:0004674|GO:0005524|GO:0006468
TASs00004g01161	PF01483	Proprotein convertase P-domain	GO:0004252|GO:0006508
TASs00004g01172	PF09668	Aspartyl protease	GO:0004190|GO:0006508
TASs00004g01180	PF00069	Protein kinase domain	GO:0004672|GO:0005524|GO:0006468
TASs00004g01205	PF00001	7 transmembrane receptor (rhodopsin family)	GO:0004930|GO:0007186|GO:0016021
TASs00004g01220	PF08919	F-actin binding	GO:0004715|GO:0005524|GO:0006468
TASs00004g01229	PF13426	PAS domain	GO:0004871|GO:0007165
TASs00004g01233	PF00069	Protein kinase domain	GO:0004672|GO:0005524|GO:0006468
TASs00004g01242	PF00069	Protein kinase domain	GO:0004672|GO:0005524|GO:0006468
TASs00004g01259	PF00001	7 transmembrane receptor (rhodopsin family)	GO:0004930|GO:0007186|GO:0016021
TASs00004g01263	PF04253	Transferrin receptor-like dimerisation domain
TASs00004g01270	PF11882	Domain of unknown function (DUF3402)
TASs00004g01283	PF01067	Calpain large subunit, domain III
TASs00005g01303	PF07714	Protein tyrosine kinase	GO:0004672|GO:0006468
TASs00005g01313	PF00069	Protein kinase domain	GO:0004672|GO:0005524|GO:0006468
TASs00005g01336	PF00400	WD domain, G-beta repeat	GO:0005515
TASs00005g01379	PF00675	Insulinase (Peptidase family M16)
TASs00005g01387	PF00656	Caspase domain	GO:0004197|GO:0006508
TASs00005g01394	PF00076	RNA recognition motif. (a.k.a. RRM, RBD, or RNP domain)	GO:0003676
TASs00005g01411	PF00069	Protein kinase domain	GO:0004672|GO:0005524|GO:0006468
TASs00005g01420	PF12799	Leucine Rich repeats (2 copies)
TASs00005g01490	PF13895	Immunoglobulin domain
TASs00005g01492	PF07714	Protein tyrosine kinase	GO:0004672|GO:0006468
TASs00005g01502	PF01392	Fz domain	GO:0005515
TASs00005g01504	PF05903	PPPDE putative peptidase domain
TASs00005g01557	PF00076	RNA recognition motif. (a.k.a. RRM, RBD, or RNP domain)	GO:0003676
TASs00006g01613	PF07653	Variant SH3 domain
TASs00006g01615	PF13426	PAS domain	GO:0004871|GO:0007165
TASs00006g01623	PF00069	Protein kinase domain	GO:0004672|GO:0005524|GO:0006468
TASs00006g01632	PF00227	Proteasome subunit	GO:0004298|GO:0005839|GO:0051603
TASs00006g01664	PF00112	Papain family cysteine protease	GO:0006508|GO:0008234
TASs00006g01702	PF00069	Protein kinase domain	GO:0004672|GO:0005524|GO:0006468
TASs00006g01717	PF01145	SPFH domain / Band 7 family
TASs00006g01723	PF00069	Protein kinase domain	GO:0004672|GO:0005524|GO:0006468
TASs00007g01772	PF01088	Ubiquitin carboxyl-terminal hydrolase, family 1	GO:0004843|GO:0005622|GO:0006511
TASs00007g01791	PF00069	Protein kinase domain	GO:0004672|GO:0005524|GO:0006468
TASs00007g01793	PF00069	Protein kinase domain	GO:0004672|GO:0005524|GO:0006468
TASs00007g01825	PF01965	DJ-1/PfpI family
TASs00007g01826	PF00069	Protein kinase domain	GO:0004672|GO:0005524|GO:0006468
TASs00007g01830	PF00582	Universal stress protein family	GO:0006950
TASs00007g01831	PF02931	Neurotransmitter-gated ion-channel ligand binding domain	GO:0005230|GO:0006810|GO:0016020
TASs00007g01844	PF00211	Adenylate and Guanylate cyclase catalytic domain	GO:0009190|GO:0016849|GO:0035556
TASs00007g01850	PF00069	Protein kinase domain	GO:0004672|GO:0005524|GO:0006468
TASs00007g01854	PF07714	Protein tyrosine kinase	GO:0004672|GO:0006468
TASs00007g01862	PF08246	Cathepsin propeptide inhibitor domain (I29)
TASs00007g01894	PF01546	Peptidase family M20/M25/M40	GO:0008152|GO:0016787
TASs00007g01903	PF02932	Neurotransmitter-gated ion-channel transmembrane region	GO:0006811|GO:0016020
TASs00007g01931	PF01534	Frizzled/Smoothened family membrane region	GO:0007166|GO:0016020
TASs00008g01979	PF00069	Protein kinase domain	GO:0004672|GO:0005524|GO:0006468
TASs00008g01984	PF13594	Amidohydrolase
TASs00008g01985	PF00069	Protein kinase domain	GO:0004672|GO:0005524|GO:0006468
TASs00008g02004	PF01392	Fz domain	GO:0005515
TASs00008g02006	PF00069	Protein kinase domain	GO:0004672|GO:0005524|GO:0006468
TASs00008g02008	PF00027	Cyclic nucleotide-binding domain
TASs00008g02009	PF01435	Peptidase family M48	GO:0004222|GO:0006508|GO:0016020
TASs00008g02046	PF07717	Oligonucleotide/oligosaccharide-binding (OB)-fold
TASs00008g02055	PF05577	Serine carboxypeptidase S28	GO:0006508|GO:0008236
TASs00008g02056	PF00069	Protein kinase domain	GO:0004672|GO:0005524|GO:0006468
TASs00008g02063	PF01088	Ubiquitin carboxyl-terminal hydrolase, family 1	GO:0004843|GO:0005622|GO:0006511
TASs00008g02077	PF00883	Cytosol aminopeptidase family, catalytic domain	GO:0004177|GO:0005622|GO:0006508
TASs00008g02102	PF12110	Nuclear protein 96
TASs00009g02152	PF01138	3' exoribonuclease family, domain 1
TASs00009g02166	PF00656	Caspase domain	GO:0004197|GO:0006508
TASs00009g02169	PF02932	Neurotransmitter-gated ion-channel transmembrane region	GO:0006811|GO:0016020
TASs00009g02182	PF07714	Protein tyrosine kinase	GO:0004672|GO:0006468
TASs00009g02191	PF00001	7 transmembrane receptor (rhodopsin family)	GO:0004930|GO:0007186|GO:0016021
TASs00009g02210	PF03416	Peptidase family C54
TASs00009g02212	PF00069	Protein kinase domain	GO:0004672|GO:0005524|GO:0006468
TASs00009g02231	PF00400	WD domain, G-beta repeat	GO:0005515
TASs00009g02235	PF00433	Protein kinase C terminal domain	GO:0004674|GO:0005524|GO:0006468
TASs00009g02239	PF00595	PDZ domain (Also known as DHR or GLGF)	GO:0005515
TASs00009g02256	PF00069	Protein kinase domain	GO:0004672|GO:0005524|GO:0006468
TASs00009g02276	PF07106	Tat binding protein 1(TBP-1)-interacting protein (TBPIP)
TASs00010g02314	PF00069	Protein kinase domain	GO:0004672|GO:0005524|GO:0006468
TASs00010g02325	PF00958	GMP synthase C terminal domain	GO:0003922|GO:0005524|GO:0006164|GO:0006177
TASs00010g02337	PF00069	Protein kinase domain	GO:0004672|GO:0005524|GO:0006468
TASs00010g02340	PF01079	Hint module	GO:0006508|GO:0008233
TASs00010g02352	PF01400	Astacin (Peptidase family M12A)	GO:0004222|GO:0006508
TASs00010g02372	PF00079	Serpin (serine protease inhibitor)
TASs00010g02373	PF00069	Protein kinase domain	GO:0004672|GO:0005524|GO:0006468
TASs00010g02424	PF10557	Cullin protein neddylation domain	GO:0006511|GO:0031461|GO:0031625
TASs00010g02435	PF00069	Protein kinase domain	GO:0004672|GO:0005524|GO:0006468
TASs00010g02447	PF00069	Protein kinase domain	GO:0004672|GO:0005524|GO:0006468
TASs00010g02448	PF00227	Proteasome subunit	GO:0004298|GO:0005839|GO:0051603
TASs00010g02449	PF00443	Ubiquitin carboxyl-terminal hydrolase	GO:0006511|GO:0036459
TASs00010g02454	PF00014	Kunitz/Bovine pancreatic trypsin inhibitor domain	GO:0004867
TASs00010g02457	PF00069	Protein kinase domain	GO:0004672|GO:0005524|GO:0006468
TASs00010g02479	PF01480	PWI domain	GO:0006397
TASs00010g02482	PF00069	Protein kinase domain	GO:0004672|GO:0005524|GO:0006468
TASs00010g02484	PF00069	Protein kinase domain	GO:0004672|GO:0005524|GO:0006468
TASs00010g02492	PF05649	Peptidase family M13	GO:0006508
TASs00011g02536	PF01321	Creatinase/Prolidase N-terminal domain	GO:0016787
TASs00011g02541	PF10584	Proteasome subunit A N-terminal signature	GO:0004175|GO:0006511|GO:0019773
TASs00011g02576	PF02932	Neurotransmitter-gated ion-channel transmembrane region	GO:0006811|GO:0016020
TASs00011g02599	PF00001	7 transmembrane receptor (rhodopsin family)	GO:0004930|GO:0007186|GO:0016021
TASs00011g02616	PF00917	MATH domain	GO:0005515
TASs00011g02634	PF00227	Proteasome subunit	GO:0004298|GO:0005839|GO:0051603
TASs00011g02642	PF07714	Protein tyrosine kinase	GO:0004672|GO:0006468
TASs00011g02646	PF12697	Alpha/beta hydrolase family
TASs00012g02684	PF00069	Protein kinase domain	GO:0004672|GO:0005524|GO:0006468
TASs00012g02685	PF12697	Alpha/beta hydrolase family
TASs00012g02744	PF02099	Josephin	GO:0008242
TASs00012g02753	PF00069	Protein kinase domain	GO:0004672|GO:0005524|GO:0006468
TASs00012g02763	PF02146	Sir2 family	GO:0070403
TASs00012g02778	PF00443	Ubiquitin carboxyl-terminal hydrolase	GO:0006511|GO:0036459
TASs00012g02782	PF00069	Protein kinase domain	GO:0004672|GO:0005524|GO:0006468
TASs00012g02788	PF00443	Ubiquitin carboxyl-terminal hydrolase	GO:0006511|GO:0036459
TASs00013g02826	PF08412	Ion transport protein N-terminal
TASs00013g02828	PF00520	Ion transport protein	GO:0005216|GO:0006811|GO:0016020|GO:0055085
TASs00013g02880	PF08145	BOP1NT (NUC169) domain	GO:0006364
TASs00013g02913	PF11838	ERAP1-like C-terminal domain
TASs00013g02924	PF00227	Proteasome subunit	GO:0004298|GO:0005839|GO:0051603
TASs00013g02930	PF03096	Ndr family
TASs00013g02935	PF00060	Ligand-gated ion channel	GO:0004970|GO:0005234|GO:0016020
TASs00013g02945	PF00656	Caspase domain	GO:0004197|GO:0006508
TASs00014g02960	PF01432	Peptidase family M3	GO:0004222|GO:0006508
TASs00014g03017	PF10613	Ligated ion channel L-glutamate- and glycine-binding site	GO:0004970|GO:0005234|GO:0016020
TASs00014g03020	PF00002	7 transmembrane receptor (Secretin family)	GO:0004930|GO:0007186|GO:0016021
TASs00014g03022	PF00069	Protein kinase domain	GO:0004672|GO:0005524|GO:0006468
TASs00015g03073	PF00271	Helicase conserved C-terminal domain	GO:0003676|GO:0004386|GO:0005524
TASs00015g03076	PF00069	Protein kinase domain	GO:0004672|GO:0005524|GO:0006468
TASs00015g03077	PF00651	BTB/POZ domain	GO:0005515
TASs00016g03164	PF00014	Kunitz/Bovine pancreatic trypsin inhibitor domain	GO:0004867
TASs00016g03170	PF00014	Kunitz/Bovine pancreatic trypsin inhibitor domain	GO:0004867
TASs00016g03197	PF00069	Protein kinase domain	GO:0004672|GO:0005524|GO:0006468
TASs00017g03216	PF00675	Insulinase (Peptidase family M16)
TASs00017g03217	PF00001	7 transmembrane receptor (rhodopsin family)	GO:0004930|GO:0007186|GO:0016021
TASs00017g03225	PF13499	EF-hand domain pair	GO:0005509
TASs00017g03242	PF02932	Neurotransmitter-gated ion-channel transmembrane region	GO:0006811|GO:0016020
TASs00017g03282	PF00069	Protein kinase domain	GO:0004672|GO:0005524|GO:0006468
TASs00018g03295	PF10324	Serpentine type 7TM GPCR chemoreceptor Srw
TASs00018g03299	PF02932	Neurotransmitter-gated ion-channel transmembrane region	GO:0006811|GO:0016020
TASs00018g03307	PF00069	Protein kinase domain	GO:0004672|GO:0005524|GO:0006468
TASs00018g03334	PF00069	Protein kinase domain	GO:0004672|GO:0005524|GO:0006468
TASs00018g03342	PF13147	Amidohydrolase
TASs00018g03346	PF00089	Trypsin	GO:0004252|GO:0006508
TASs00018g03350	PF00090	Thrombospondin type 1 domain
TASs00018g03385	PF00001	7 transmembrane receptor (rhodopsin family)	GO:0004930|GO:0007186|GO:0016021
TASs00019g03441	PF07714	Protein tyrosine kinase	GO:0004672|GO:0006468
TASs00019g03443	PF00443	Ubiquitin carboxyl-terminal hydrolase	GO:0006511|GO:0036459
TASs00019g03454	PF00405	Transferrin	GO:0005576|GO:0006826|GO:0006879|GO:0008199
TASs00020g03475	PF00069	Protein kinase domain	GO:0004672|GO:0005524|GO:0006468
TASs00020g03481	PF07714	Protein tyrosine kinase	GO:0004672|GO:0006468
TASs00020g03517	PF00134	Cyclin, N-terminal domain
TASs00021g03543	PF00069	Protein kinase domain	GO:0004672|GO:0005524|GO:0006468
TASs00021g03544	PF01979	Amidohydrolase family	GO:0016787
TASs00021g03545	PF01979	Amidohydrolase family	GO:0016787
TASs00021g03552	PF07679	Immunoglobulin I-set domain
TASs00021g03558	PF01145	SPFH domain / Band 7 family
TASs00021g03587	PF03096	Ndr family
TASs00022g03652	PF00069	Protein kinase domain	GO:0004672|GO:0005524|GO:0006468
TASs00023g03698
TASs00023g03699	PF00557	Metallopeptidase family M24
TASs00023g03707	PF00089	Trypsin	GO:0004252|GO:0006508
TASs00023g03725	PF00027	Cyclic nucleotide-binding domain
TASs00023g03733	PF00004	ATPase family associated with various cellular activities (AAA)	GO:0005524
TASs00023g03739	PF00069	Protein kinase domain	GO:0004672|GO:0005524|GO:0006468
TASs00023g03740	PF07714	Protein tyrosine kinase	GO:0004672|GO:0006468
TASs00023g03747	PF00443	Ubiquitin carboxyl-terminal hydrolase	GO:0006511|GO:0036459
TASs00023g03753	PF00001	7 transmembrane receptor (rhodopsin family)	GO:0004930|GO:0007186|GO:0016021
TASs00023g03755	PF06468	Spondin_N
TASs00023g03762	PF00069	Protein kinase domain	GO:0004672|GO:0005524|GO:0006468
TASs00023g03775	PF00018	SH3 domain	GO:0005515
TASs00024g03783	PF01433	Peptidase family M1	GO:0008237|GO:0008270
TASs00024g03789	PF00069	Protein kinase domain	GO:0004672|GO:0005524|GO:0006468
TASs00024g03793	PF00026	Eukaryotic aspartyl protease	GO:0004190|GO:0006508
TASs00024g03800	PF00757	Furin-like cysteine rich region	GO:0004714|GO:0005524|GO:0006468|GO:0007169|GO:0016020
TASs00024g03816	PF00112	Papain family cysteine protease	GO:0006508|GO:0008234
TASs00024g03823	PF07859	alpha/beta hydrolase fold	GO:0008152|GO:0016787
TASs00025g03833	PF00227	Proteasome subunit	GO:0004298|GO:0005839|GO:0051603
TASs00025g03847	PF12697	Alpha/beta hydrolase family
TASs00025g03866	PF00069	Protein kinase domain	GO:0004672|GO:0005524|GO:0006468
TASs00025g03867	PF00001	7 transmembrane receptor (rhodopsin family)	GO:0004930|GO:0007186|GO:0016021
TASs00025g03875	PF13012	Maintenance of mitochondrial structure and function
TASs00025g03897	PF00069	Protein kinase domain	GO:0004672|GO:0005524|GO:0006468
TASs00026g03926	PF01483	Proprotein convertase P-domain	GO:0004252|GO:0006508
TASs00026g03942	PF00648	Calpain family cysteine protease	GO:0004198|GO:0005622|GO:0006508
TASs00026g03959	PF00069	Protein kinase domain	GO:0004672|GO:0005524|GO:0006468
TASs00026g03960	PF00069	Protein kinase domain	GO:0004672|GO:0005524|GO:0006468
TASs00026g03967	PF00001	7 transmembrane receptor (rhodopsin family)	GO:0004930|GO:0007186|GO:0016021
TASs00026g03968	PF00397	WW domain	GO:0005515
TASs00026g03969	PF00071	Ras family	GO:0005525|GO:0007264
TASs00026g03980	PF00917	MATH domain	GO:0005515
TASs00027g04001	PF00443	Ubiquitin carboxyl-terminal hydrolase	GO:0006511|GO:0036459
TASs00027g04007	PF01392	Fz domain	GO:0005515
TASs00027g04014	PF02902	Ulp1 protease family, C-terminal catalytic domain	GO:0006508|GO:0008234
TASs00027g04028	PF00069	Protein kinase domain	GO:0004672|GO:0005524|GO:0006468
TASs00027g04032	PF00069	Protein kinase domain	GO:0004672|GO:0005524|GO:0006468
TASs00027g04036	PF04142	Nucleotide-sugar transporter	GO:0000139|GO:0005351|GO:0008643|GO:0016021
TASs00027g04043	PF00017	SH2 domain	GO:0005515
TASs00027g04061	PF00079	Serpin (serine protease inhibitor)
TASs00027g04072	PF00069	Protein kinase domain	GO:0004672|GO:0005524|GO:0006468
TASs00028g04099	PF02897	Prolyl oligopeptidase, N-terminal beta-propeller domain	GO:0004252|GO:0070008
TASs00028g04123	PF01094	Receptor family ligand binding region
TASs00028g04133	PF01835	MG2 domain	GO:0004866
TASs00028g04136	PF01493	GXGXG motif	GO:0008152|GO:0016491|GO:0055114
TASs00029g04197	PF00665	Integrase core domain	GO:0015074
TASs00029g04200	PF00069	Protein kinase domain	GO:0004672|GO:0005524|GO:0006468
TASs00029g04208	PF11838	ERAP1-like C-terminal domain
TASs00030g04240	PF00014	Kunitz/Bovine pancreatic trypsin inhibitor domain	GO:0004867
TASs00030g04241	PF00014	Kunitz/Bovine pancreatic trypsin inhibitor domain	GO:0004867
TASs00030g04242	PF00014	Kunitz/Bovine pancreatic trypsin inhibitor domain	GO:0004867
TASs00030g04243	PF00014	Kunitz/Bovine pancreatic trypsin inhibitor domain	GO:0004867
TASs00030g04245	PF00014	Kunitz/Bovine pancreatic trypsin inhibitor domain	GO:0004867
TASs00030g04258	PF00557	Metallopeptidase family M24
TASs00031g04293	PF00069	Protein kinase domain	GO:0004672|GO:0005524|GO:0006468
TASs00031g04320	PF13180	PDZ domain	GO:0005515
TASs00031g04321	PF00864	ATP P2X receptor	GO:0001614|GO:0005216|GO:0005524|GO:0006811|GO:0016020
TASs00031g04334	PF00169	PH domain
TASs00031g04346	PF00069	Protein kinase domain	GO:0004672|GO:0005524|GO:0006468
TASs00031g04353	PF00041	Fibronectin type III domain	GO:0005515
TASs00032g04393	PF00135	Carboxylesterase family
TASs00032g04404	PF00069	Protein kinase domain	GO:0004672|GO:0005524|GO:0006468
TASs00032g04439	PF00858	Amiloride-sensitive sodium channel	GO:0005272|GO:0006814|GO:0016020
TASs00033g04459	PF01392	Fz domain	GO:0005515
TASs00033g04470	PF00027	Cyclic nucleotide-binding domain
TASs00033g04471	PF00069	Protein kinase domain	GO:0004672|GO:0005524|GO:0006468
TASs00033g04494	PF14670	Coagulation Factor Xa inhibitory site
TASs00033g04497	PF10569	Alpha-macro-globulin thiol-ester bond-forming region
TASs00033g04499	PF00207	Alpha-2-macroglobulin family	GO:0004866
TASs00034g04503	PF00644	Poly(ADP-ribose) polymerase catalytic domain	GO:0003950
TASs00034g04511	PF07714	Protein tyrosine kinase	GO:0004672|GO:0006468
TASs00034g04523	PF00557	Metallopeptidase family M24
TASs00034g04535	PF03828	Cid1 family poly A polymerase
TASs00034g04536	PF00069	Protein kinase domain	GO:0004672|GO:0005524|GO:0006468
TASs00034g04557	PF00069	Protein kinase domain	GO:0004672|GO:0005524|GO:0006468
TASs00034g04562	PF00069	Protein kinase domain	GO:0004672|GO:0005524|GO:0006468
TASs00034g04566	PF00069	Protein kinase domain	GO:0004672|GO:0005524|GO:0006468
TASs00034g04570	PF00443	Ubiquitin carboxyl-terminal hydrolase	GO:0006511|GO:0036459
TASs00035g04584	PF08969	USP8 dimerisation domain
TASs00035g04622	PF00135	Carboxylesterase family
TASs00035g04624	PF07714	Protein tyrosine kinase	GO:0004672|GO:0006468
TASs00036g04664	PF02230	Phospholipase/Carboxylesterase	GO:0016787
TASs00036g04682	PF00443	Ubiquitin carboxyl-terminal hydrolase	GO:0006511|GO:0036459
TASs00036g04690	PF11629	C terminal SARAH domain of Mst1	GO:0004674
TASs00036g04691	PF00069	Protein kinase domain	GO:0004672|GO:0005524|GO:0006468
TASs00036g04697	PF12662	Complement Clr-like EGF-like
TASs00036g04703	PF13012	Maintenance of mitochondrial structure and function
TASs00037g04714	PF00069	Protein kinase domain	GO:0004672|GO:0005524|GO:0006468
TASs00037g04729	PF00069	Protein kinase domain	GO:0004672|GO:0005524|GO:0006468
TASs00037g04747	PF07679	Immunoglobulin I-set domain
TASs00038g04801	PF00789	UBX domain	GO:0005515
TASs00038g04818	PF00443	Ubiquitin carboxyl-terminal hydrolase	GO:0006511|GO:0036459
TASs00039g04827	PF00069	Protein kinase domain	GO:0004672|GO:0005524|GO:0006468
TASs00039g04841	PF12796	Ankyrin repeats (3 copies)
TASs00039g04861	PF00135	Carboxylesterase family
TASs00039g04866	PF07714	Protein tyrosine kinase	GO:0004672|GO:0006468
TASs00039g04869	PF00077	Retroviral aspartyl protease
TASs00040g04883	PF00149	Calcineurin-like phosphoesterase	GO:0016787
TASs00040g04890	PF01094	Receptor family ligand binding region
TASs00040g04893	PF02932	Neurotransmitter-gated ion-channel transmembrane region	GO:0006811|GO:0016020
TASs00040g04894	PF00069	Protein kinase domain	GO:0004672|GO:0005524|GO:0006468
TASs00040g04919	PF00069	Protein kinase domain	GO:0004672|GO:0005524|GO:0006468
TASs00040g04926	PF08332	Calcium/calmodulin dependent protein kinase II Association	GO:0004683|GO:0005516|GO:0006468
TASs00041g04943	PF00069	Protein kinase domain	GO:0004672|GO:0005524|GO:0006468
TASs00041g04951	PF00861	Ribosomal L18p/L5e family	GO:0003735|GO:0005622|GO:0005840|GO:0006412
TASs00041g04952	PF01470	Pyroglutamyl peptidase	GO:0006508
TASs00042g05006	PF00069	Protein kinase domain	GO:0004672|GO:0005524|GO:0006468
TASs00042g05029	PF00135	Carboxylesterase family
TASs00042g05044	PF00069	Protein kinase domain	GO:0004672|GO:0005524|GO:0006468
TASs00042g05063	PF01753	MYND finger
TASs00043g05124	PF00443	Ubiquitin carboxyl-terminal hydrolase	GO:0006511|GO:0036459
TASs00043g05131	PF00069	Protein kinase domain	GO:0004672|GO:0005524|GO:0006468
TASs00043g05139	PF00069	Protein kinase domain	GO:0004672|GO:0005524|GO:0006468
TASs00043g05140	PF00069	Protein kinase domain	GO:0004672|GO:0005524|GO:0006468
TASs00043g05142	PF00069	Protein kinase domain	GO:0004672|GO:0005524|GO:0006468
TASs00044g05202	PF00069	Protein kinase domain	GO:0004672|GO:0005524|GO:0006468
TASs00045g05214	PF00069	Protein kinase domain	GO:0004672|GO:0005524|GO:0006468
TASs00045g05236	PF07703	Alpha-2-macroglobulin family N-terminal region
TASs00045g05237	PF00041	Fibronectin type III domain	GO:0005515
TASs00046g05301	PF00227	Proteasome subunit	GO:0004298|GO:0005839|GO:0051603
TASs00046g05305	PF02932	Neurotransmitter-gated ion-channel transmembrane region	GO:0006811|GO:0016020
TASs00047g05375	PF00001	7 transmembrane receptor (rhodopsin family)	GO:0004930|GO:0007186|GO:0016021
TASs00048g05412	PF00443	Ubiquitin carboxyl-terminal hydrolase	GO:0006511|GO:0036459
TASs00048g05413	PF00069	Protein kinase domain	GO:0004672|GO:0005524|GO:0006468
TASs00048g05414	PF00443	Ubiquitin carboxyl-terminal hydrolase	GO:0006511|GO:0036459
TASs00048g05416	PF00001	7 transmembrane receptor (rhodopsin family)	GO:0004930|GO:0007186|GO:0016021
TASs00048g05431	PF00046	Homeobox domain	GO:0003700|GO:0006355|GO:0043565
TASs00048g05433	PF00144	Beta-lactamase
TASs00049g05444
TASs00049g05463	PF00675	Insulinase (Peptidase family M16)
TASs00049g05476	PF01161	Phosphatidylethanolamine-binding protein
TASs00049g05478	PF02902	Ulp1 protease family, C-terminal catalytic domain	GO:0006508|GO:0008234
TASs00049g05480	PF07714	Protein tyrosine kinase	GO:0004672|GO:0006468
TASs00049g05484	PF00520	Ion transport protein	GO:0005216|GO:0006811|GO:0016020|GO:0055085
TASs00049g05488	PF07648	Kazal-type serine protease inhibitor domain	GO:0005515
TASs00050g05493	PF00069	Protein kinase domain	GO:0004672|GO:0005524|GO:0006468
TASs00050g05524	PF00443	Ubiquitin carboxyl-terminal hydrolase	GO:0006511|GO:0036459
TASs00050g05536	PF00069	Protein kinase domain	GO:0004672|GO:0005524|GO:0006468
TASs00051g05552	PF00069	Protein kinase domain	GO:0004672|GO:0005524|GO:0006468
TASs00051g05560	PF00069	Protein kinase domain	GO:0004672|GO:0005524|GO:0006468
TASs00051g05594	PF09730	Microtubule-associated protein Bicaudal-D	GO:0005794|GO:0006810
TASs00052g05615	PF00069	Protein kinase domain	GO:0004672|GO:0005524|GO:0006468
TASs00052g05620	PF07714	Protein tyrosine kinase	GO:0004672|GO:0006468
TASs00052g05635	PF01145	SPFH domain / Band 7 family
TASs00054g05747	PF05195	Aminopeptidase P, N-terminal domain	GO:0004177|GO:0030145
TASs00054g05750	PF05193	Peptidase M16 inactive domain
TASs00054g05751	PF05193	Peptidase M16 inactive domain
TASs00054g05752	PF05193	Peptidase M16 inactive domain
TASs00054g05753	PF00675	Insulinase (Peptidase family M16)
TASs00056g05828	PF11838	ERAP1-like C-terminal domain
TASs00056g05829
TASs00058g05905	PF01067	Calpain large subunit, domain III
TASs00058g05907	PF01145	SPFH domain / Band 7 family
TASs00059g05937	PF01145	SPFH domain / Band 7 family
TASs00060g05960	PF00069	Protein kinase domain	GO:0004672|GO:0005524|GO:0006468
TASs00060g05974	PF07714	Protein tyrosine kinase	GO:0004672|GO:0006468
TASs00061g06024	PF00089	Trypsin	GO:0004252|GO:0006508
TASs00061g06027	PF01392	Fz domain	GO:0005515
TASs00061g06031	PF00082	Subtilase family	GO:0004252|GO:0006508
TASs00062g06064	PF00069	Protein kinase domain	GO:0004672|GO:0005524|GO:0006468
TASs00062g06071	PF00069	Protein kinase domain	GO:0004672|GO:0005524|GO:0006468
TASs00062g06091	PF05193	Peptidase M16 inactive domain
TASs00063g06111	PF00069	Protein kinase domain	GO:0004672|GO:0005524|GO:0006468
TASs00063g06116	PF00069	Protein kinase domain	GO:0004672|GO:0005524|GO:0006468
TASs00063g06122	PF00443	Ubiquitin carboxyl-terminal hydrolase	GO:0006511|GO:0036459
TASs00063g06123	PF00017	SH2 domain	GO:0005515
TASs00063g06125	PF00017	SH2 domain	GO:0005515
TASs00063g06129	PF07714	Protein tyrosine kinase	GO:0004672|GO:0006468
TASs00064g06138	PF00004	ATPase family associated with various cellular activities (AAA)	GO:0005524
TASs00065g06191	PF00069	Protein kinase domain	GO:0004672|GO:0005524|GO:0006468
TASs00066g06219	PF02274	Amidinotransferase	GO:0005737|GO:0016813
TASs00066g06220	PF00069	Protein kinase domain	GO:0004672|GO:0005524|GO:0006468
TASs00066g06221	PF00069	Protein kinase domain	GO:0004672|GO:0005524|GO:0006468
TASs00066g06230	PF00246	Zinc carboxypeptidase	GO:0004181|GO:0006508|GO:0008270
TASs00067g06264	PF01380	SIS domain	GO:0005975|GO:0030246
TASs00067g06281	PF02148	Zn-finger in ubiquitin-hydrolases and other protein	GO:0008270
TASs00067g06288	PF00077	Retroviral aspartyl protease
TASs00069g06333	PF00076	RNA recognition motif. (a.k.a. RRM, RBD, or RNP domain)	GO:0003676
TASs00069g06338	PF00001	7 transmembrane receptor (rhodopsin family)	GO:0004930|GO:0007186|GO:0016021
TASs00069g06345	PF07714	Protein tyrosine kinase	GO:0004672|GO:0006468
TASs00069g06355	PF00069	Protein kinase domain	GO:0004672|GO:0005524|GO:0006468
TASs00069g06356	PF00001	7 transmembrane receptor (rhodopsin family)	GO:0004930|GO:0007186|GO:0016021
TASs00069g06358	PF00046	Homeobox domain	GO:0003700|GO:0006355|GO:0043565
TASs00069g06359	PF00014	Kunitz/Bovine pancreatic trypsin inhibitor domain	GO:0004867
TASs00070g06394	PF01067	Calpain large subunit, domain III
TASs00071g06412	PF10613	Ligated ion channel L-glutamate- and glycine-binding site	GO:0004970|GO:0005234|GO:0016020
TASs00072g06445	PF02931	Neurotransmitter-gated ion-channel ligand binding domain	GO:0005230|GO:0006810|GO:0016020
TASs00072g06450	PF01067	Calpain large subunit, domain III
TASs00072g06479	PF08969	USP8 dimerisation domain
TASs00073g06516	PF01534	Frizzled/Smoothened family membrane region	GO:0007166|GO:0016020
TASs00074g06534	PF12260	Protein-kinase domain of FAM69
TASs00074g06548	PF00069	Protein kinase domain	GO:0004672|GO:0005524|GO:0006468
TASs00074g06550	PF02932	Neurotransmitter-gated ion-channel transmembrane region	GO:0006811|GO:0016020
TASs00075g06592	PF01546	Peptidase family M20/M25/M40	GO:0008152|GO:0016787
TASs00075g06594	PF07687	Peptidase dimerisation domain
TASs00075g06603	PF00069	Protein kinase domain	GO:0004672|GO:0005524|GO:0006468
TASs00076g06614	PF01433	Peptidase family M1	GO:0008237|GO:0008270
TASs00076g06630	PF03416	Peptidase family C54
TASs00076g06641	PF01112	Asparaginase	GO:0016787
TASs00077g06648
TASs00077g06651	PF00069	Protein kinase domain	GO:0004672|GO:0005524|GO:0006468
TASs00077g06653	PF00246	Zinc carboxypeptidase	GO:0004181|GO:0006508|GO:0008270
TASs00077g06657	PF00069	Protein kinase domain	GO:0004672|GO:0005524|GO:0006468
TASs00077g06664	PF02485	Core-2/I-Branching enzyme	GO:0008375|GO:0016020
TASs00077g06666	PF02902	Ulp1 protease family, C-terminal catalytic domain	GO:0006508|GO:0008234
TASs00077g06674	PF00069	Protein kinase domain	GO:0004672|GO:0005524|GO:0006468
TASs00077g06678	PF02338	OTU-like cysteine protease
TASs00078g06683	PF00069	Protein kinase domain	GO:0004672|GO:0005524|GO:0006468
TASs00078g06686	PF02127	Aminopeptidase I zinc metalloprotease (M18)	GO:0004177|GO:0006508|GO:0008270
TASs00078g06687	PF00069	Protein kinase domain	GO:0004672|GO:0005524|GO:0006468
TASs00080g06772	PF05903	PPPDE putative peptidase domain
TASs00080g06782	PF00027	Cyclic nucleotide-binding domain
TASs00081g06815	PF10275	Peptidase C65 Otubain
TASs00082g06877	PF00069	Protein kinase domain	GO:0004672|GO:0005524|GO:0006468
TASs00083g06919	PF05148	Hypothetical methyltransferase	GO:0008168
TASs00084g06922	PF00001	7 transmembrane receptor (rhodopsin family)	GO:0004930|GO:0007186|GO:0016021
TASs00084g06926	PF00060	Ligand-gated ion channel	GO:0004970|GO:0005234|GO:0016020
TASs00084g06931	PF00566	Rab-GTPase-TBC domain	GO:0005097|GO:0032313
TASs00084g06932	PF00069	Protein kinase domain	GO:0004672|GO:0005524|GO:0006468
TASs00084g06937	PF00082	Subtilase family	GO:0004252|GO:0006508
TASs00086g06982	PF00018	SH3 domain	GO:0005515
TASs00086g06999	PF07910	Peptidase family C78
TASs00086g07001	PF00069	Protein kinase domain	GO:0004672|GO:0005524|GO:0006468
TASs00086g07002	PF10613	Ligated ion channel L-glutamate- and glycine-binding site	GO:0004970|GO:0005234|GO:0016020
TASs00087g07015	PF00069	Protein kinase domain	GO:0004672|GO:0005524|GO:0006468
TASs00087g07032	PF00069	Protein kinase domain	GO:0004672|GO:0005524|GO:0006468
TASs00087g07033	PF11838	ERAP1-like C-terminal domain
TASs00087g07036	PF01433	Peptidase family M1	GO:0008237|GO:0008270
TASs00089g07093	PF00069	Protein kinase domain	GO:0004672|GO:0005524|GO:0006468
TASs00090g07108	PF00002	7 transmembrane receptor (Secretin family)	GO:0004930|GO:0007186|GO:0016021
TASs00090g07113	PF00135	Carboxylesterase family
TASs00090g07117	PF00326	Prolyl oligopeptidase family	GO:0006508|GO:0008236
TASs00091g07137	PF01088	Ubiquitin carboxyl-terminal hydrolase, family 1	GO:0004843|GO:0005622|GO:0006511
TASs00091g07141	PF01398	JAB1/Mov34/MPN/PAD-1 ubiquitin protease	GO:0005515
TASs00092g07152	PF01145	SPFH domain / Band 7 family
TASs00093g07192	PF00069	Protein kinase domain	GO:0004672|GO:0005524|GO:0006468
TASs00093g07193	PF00069	Protein kinase domain	GO:0004672|GO:0005524|GO:0006468
TASs00093g07197	PF00858	Amiloride-sensitive sodium channel	GO:0005272|GO:0006814|GO:0016020
TASs00096g07273	PF00883	Cytosol aminopeptidase family, catalytic domain	GO:0004177|GO:0005622|GO:0006508
TASs00096g07282	PF08923	Mitogen-activated protein kinase kinase 1 interacting	GO:0032006
TASs00096g07284	PF00053	Laminin EGF-like (Domains III and V)
TASs00097g07299	PF07714	Protein tyrosine kinase	GO:0004672|GO:0006468
TASs00097g07300	PF00069	Protein kinase domain	GO:0004672|GO:0005524|GO:0006468
TASs00097g07301	PF00207	Alpha-2-macroglobulin family	GO:0004866
TASs00097g07302	PF00207	Alpha-2-macroglobulin family	GO:0004866
TASs00098g07319	PF08515	Transforming growth factor beta type I GS-motif	GO:0004675|GO:0005524|GO:0006468|GO:0016020
TASs00099g07331	PF07714	Protein tyrosine kinase	GO:0004672|GO:0006468
TASs00099g07345	PF00450	Serine carboxypeptidase	GO:0004185|GO:0006508
TASs00099g07348	PF00027	Cyclic nucleotide-binding domain
TASs00100g07364	PF00858	Amiloride-sensitive sodium channel	GO:0005272|GO:0006814|GO:0016020
TASs00100g07375	PF00227	Proteasome subunit	GO:0004298|GO:0005839|GO:0051603
TASs00100g07376
TASs00101g07383	PF00077	Retroviral aspartyl protease
TASs00101g07393	PF00069	Protein kinase domain	GO:0004672|GO:0005524|GO:0006468
TASs00101g07399	PF00082	Subtilase family	GO:0004252|GO:0006508
TASs00103g07439	PF00018	SH3 domain	GO:0005515
TASs00103g07452	PF03096	Ndr family
TASs00103g07454	PF07648	Kazal-type serine protease inhibitor domain	GO:0005515
TASs00104g07482	PF00069	Protein kinase domain	GO:0004672|GO:0005524|GO:0006468
TASs00105g07501	PF02747	Proliferating cell nuclear antigen, C-terminal domain	GO:0003677|GO:0006275
TASs00105g07511	PF00089	Trypsin	GO:0004252|GO:0006508
TASs00106g07528	PF00443	Ubiquitin carboxyl-terminal hydrolase	GO:0006511|GO:0036459
TASs00107g07559	PF00069	Protein kinase domain	GO:0004672|GO:0005524|GO:0006468
TASs00107g07568	PF00027	Cyclic nucleotide-binding domain
TASs00107g07575
TASs00108g07580	PF14593	PH domain
TASs00108g07581	PF00069	Protein kinase domain	GO:0004672|GO:0005524|GO:0006468
TASs00108g07590	PF00069	Protein kinase domain	GO:0004672|GO:0005524|GO:0006468
TASs00108g07597	PF00400	WD domain, G-beta repeat	GO:0005515
TASs00108g07604	PF00069	Protein kinase domain	GO:0004672|GO:0005524|GO:0006468
TASs00111g07665	PF00248	Aldo/keto reductase family
TASs00112g07689	PF00112	Papain family cysteine protease	GO:0006508|GO:0008234
TASs00112g07701	PF00031	Cystatin domain	GO:0004869
TASs00113g07728	PF00069	Protein kinase domain	GO:0004672|GO:0005524|GO:0006468
TASs00113g07730	PF00014	Kunitz/Bovine pancreatic trypsin inhibitor domain	GO:0004867
TASs00114g07739	PF00069	Protein kinase domain	GO:0004672|GO:0005524|GO:0006468
TASs00115g07766	PF00557	Metallopeptidase family M24
TASs00115g07769
TASs00115g07770	PF00561	alpha/beta hydrolase fold
TASs00115g07774
TASs00115g07775	PF04083	Partial alpha/beta-hydrolase lipase region	GO:0006629
TASs00117g07791	PF00883	Cytosol aminopeptidase family, catalytic domain	GO:0004177|GO:0005622|GO:0006508
TASs00117g07797	PF00069	Protein kinase domain	GO:0004672|GO:0005524|GO:0006468
TASs00117g07800	PF07714	Protein tyrosine kinase	GO:0004672|GO:0006468
TASs00118g07820	PF02149	Kinase associated domain 1
TASs00118g07830	PF00069	Protein kinase domain	GO:0004672|GO:0005524|GO:0006468
TASs00119g07860	PF00001	7 transmembrane receptor (rhodopsin family)	GO:0004930|GO:0007186|GO:0016021
TASs00119g07864	PF00017	SH2 domain	GO:0005515
TASs00120g07877	PF00001	7 transmembrane receptor (rhodopsin family)	GO:0004930|GO:0007186|GO:0016021
TASs00121g07892	PF00001	7 transmembrane receptor (rhodopsin family)	GO:0004930|GO:0007186|GO:0016021
TASs00121g07893	PF00017	SH2 domain	GO:0005515
TASs00122g07913	PF04925	SHQ1 protein
TASs00122g07922	PF00014	Kunitz/Bovine pancreatic trypsin inhibitor domain	GO:0004867
TASs00122g07932	PF00069	Protein kinase domain	GO:0004672|GO:0005524|GO:0006468
TASs00127g08030	PF05129	Transcription elongation factor Elf1 like
TASs00127g08035	PF07714	Protein tyrosine kinase	GO:0004672|GO:0006468
TASs00127g08039	PF00017	SH2 domain	GO:0005515
TASs00130g08121	PF02099	Josephin	GO:0008242
TASs00132g08148	PF01344	Kelch motif	GO:0005515
TASs00132g08156	PF00069	Protein kinase domain	GO:0004672|GO:0005524|GO:0006468
TASs00133g08165	PF00069	Protein kinase domain	GO:0004672|GO:0005524|GO:0006468
TASs00133g08166	PF00069	Protein kinase domain	GO:0004672|GO:0005524|GO:0006468
TASs00133g08173	PF00069	Protein kinase domain	GO:0004672|GO:0005524|GO:0006468
TASs00134g08187	PF00858	Amiloride-sensitive sodium channel	GO:0005272|GO:0006814|GO:0016020
TASs00134g08197	PF00069	Protein kinase domain	GO:0004672|GO:0005524|GO:0006468
TASs00137g08244	PF00069	Protein kinase domain	GO:0004672|GO:0005524|GO:0006468
TASs00143g08329	PF12796	Ankyrin repeats (3 copies)
TASs00145g08370	PF01421	Reprolysin (M12B) family zinc metalloprotease	GO:0004222|GO:0006508
TASs00146g08388	PF00069	Protein kinase domain	GO:0004672|GO:0005524|GO:0006468
TASs00147g08410	PF02485	Core-2/I-Branching enzyme	GO:0008375|GO:0016020
TASs00147g08411	PF00014	Kunitz/Bovine pancreatic trypsin inhibitor domain	GO:0004867
TASs00147g08415	PF00069	Protein kinase domain	GO:0004672|GO:0005524|GO:0006468
TASs00148g08422	PF10613	Ligated ion channel L-glutamate- and glycine-binding site	GO:0004970|GO:0005234|GO:0016020
TASs00148g08423	PF10613	Ligated ion channel L-glutamate- and glycine-binding site	GO:0004970|GO:0005234|GO:0016020
TASs00148g08424	PF07500	Transcription factor S-II (TFIIS), central domain	GO:0006351
TASs00148g08427	PF07714	Protein tyrosine kinase	GO:0004672|GO:0006468
TASs00148g08430	PF00069	Protein kinase domain	GO:0004672|GO:0005524|GO:0006468
TASs00148g08433	PF00069	Protein kinase domain	GO:0004672|GO:0005524|GO:0006468
TASs00149g08437	PF07714	Protein tyrosine kinase	GO:0004672|GO:0006468
TASs00149g08438	PF00022	Actin
TASs00149g08439	PF00018	SH3 domain	GO:0005515
TASs00149g08445	PF00017	SH2 domain	GO:0005515
TASs00151g08468	PF00443	Ubiquitin carboxyl-terminal hydrolase	GO:0006511|GO:0036459
TASs00154g08526	PF00069	Protein kinase domain	GO:0004672|GO:0005524|GO:0006468
TASs00154g08527	PF00069	Protein kinase domain	GO:0004672|GO:0005524|GO:0006468
TASs00154g08529	PF00069	Protein kinase domain	GO:0004672|GO:0005524|GO:0006468
TASs00155g08537	PF00665	Integrase core domain	GO:0015074
TASs00159g08596	PF07714	Protein tyrosine kinase	GO:0004672|GO:0006468
TASs00159g08597	PF07714	Protein tyrosine kinase	GO:0004672|GO:0006468
TASs00162g08637	PF00069	Protein kinase domain	GO:0004672|GO:0005524|GO:0006468
TASs00163g08654	PF07714	Protein tyrosine kinase	GO:0004672|GO:0006468
TASs00163g08655	PF07714	Protein tyrosine kinase	GO:0004672|GO:0006468
TASs00163g08656	PF07714	Protein tyrosine kinase	GO:0004672|GO:0006468
TASs00163g08657	PF07714	Protein tyrosine kinase	GO:0004672|GO:0006468
TASs00164g08664	PF00069	Protein kinase domain	GO:0004672|GO:0005524|GO:0006468
TASs00167g08709	PF07699	GCC2 and GCC3
TASs00168g08711	PF00757	Furin-like cysteine rich region	GO:0004714|GO:0005524|GO:0006468|GO:0007169|GO:0016020
TASs00168g08721	PF01434	Peptidase family M41	GO:0004222|GO:0005524|GO:0006508
TASs00168g08729	PF00077	Retroviral aspartyl protease
TASs00169g08743	PF00001	7 transmembrane receptor (rhodopsin family)	GO:0004930|GO:0007186|GO:0016021
TASs00171g08774	PF00883	Cytosol aminopeptidase family, catalytic domain	GO:0004177|GO:0005622|GO:0006508
TASs00173g08793	PF07714	Protein tyrosine kinase	GO:0004672|GO:0006468
TASs00174g08805	PF00014	Kunitz/Bovine pancreatic trypsin inhibitor domain	GO:0004867
TASs00174g08806	PF00014	Kunitz/Bovine pancreatic trypsin inhibitor domain	GO:0004867
TASs00174g08807	PF00014	Kunitz/Bovine pancreatic trypsin inhibitor domain	GO:0004867
TASs00187g08943	PF00211	Adenylate and Guanylate cyclase catalytic domain	GO:0009190|GO:0016849|GO:0035556
TASs00188g08957	PF07714	Protein tyrosine kinase	GO:0004672|GO:0006468
TASs00190g08970	PF07714	Protein tyrosine kinase	GO:0004672|GO:0006468
TASs00190g08975	PF00069	Protein kinase domain	GO:0004672|GO:0005524|GO:0006468
TASs00192g08996	PF00069	Protein kinase domain	GO:0004672|GO:0005524|GO:0006468
TASs00194g09008	PF00069	Protein kinase domain	GO:0004672|GO:0005524|GO:0006468
TASs00194g09010	PF00069	Protein kinase domain	GO:0004672|GO:0005524|GO:0006468
TASs00194g09012	PF00069	Protein kinase domain	GO:0004672|GO:0005524|GO:0006468
TASs00197g09037	PF00001	7 transmembrane receptor (rhodopsin family)	GO:0004930|GO:0007186|GO:0016021
TASs00203g09076	PF00069	Protein kinase domain	GO:0004672|GO:0005524|GO:0006468
TASs00203g09081	PF00069	Protein kinase domain	GO:0004672|GO:0005524|GO:0006468
TASs00216g09197	PF00780	CNH domain	GO:0005083
TASs00220g09233	PF00069	Protein kinase domain	GO:0004672|GO:0005524|GO:0006468
TASs00220g09235	PF00069	Protein kinase domain	GO:0004672|GO:0005524|GO:0006468
TASs00220g09237	PF00069	Protein kinase domain	GO:0004672|GO:0005524|GO:0006468
TASs00220g09239	PF00069	Protein kinase domain	GO:0004672|GO:0005524|GO:0006468
TASs00220g09240	PF00069	Protein kinase domain	GO:0004672|GO:0005524|GO:0006468
TASs00220g09241	PF00069	Protein kinase domain	GO:0004672|GO:0005524|GO:0006468
TASs00223g09255	PF00069	Protein kinase domain	GO:0004672|GO:0005524|GO:0006468
TASs00226g09274	PF00069	Protein kinase domain	GO:0004672|GO:0005524|GO:0006468
TASs00226g09279	PF00069	Protein kinase domain	GO:0004672|GO:0005524|GO:0006468
TASs00226g09280	PF00069	Protein kinase domain	GO:0004672|GO:0005524|GO:0006468
TASs00227g09284	PF07714	Protein tyrosine kinase	GO:0004672|GO:0006468
TASs00230g09293	PF08513	LisH
TASs00232g09305	PF07714	Protein tyrosine kinase	GO:0004672|GO:0006468
TASs00239g09368	PF07714	Protein tyrosine kinase	GO:0004672|GO:0006468
TASs00241g09383	PF00069	Protein kinase domain	GO:0004672|GO:0005524|GO:0006468
TASs00241g09387	PF00069	Protein kinase domain	GO:0004672|GO:0005524|GO:0006468
TASs00246g09415	PF00069	Protein kinase domain	GO:0004672|GO:0005524|GO:0006468
TASs00249g09433	PF00618	RasGEF N-terminal motif	GO:0005085|GO:0005622|GO:0051056
TASs00249g09434	PF00433	Protein kinase C terminal domain	GO:0004674|GO:0005524|GO:0006468
TASs00250g09444	PF00069	Protein kinase domain	GO:0004672|GO:0005524|GO:0006468
TASs00257g09498	PF00069	Protein kinase domain	GO:0004672|GO:0005524|GO:0006468
TASs00261g09521	PF00001	7 transmembrane receptor (rhodopsin family)	GO:0004930|GO:0007186|GO:0016021
TASs00272g09585	PF00069	Protein kinase domain	GO:0004672|GO:0005524|GO:0006468
TASs00274g09610	PF00786	P21-Rho-binding domain
TASs00274g09611	PF00069	Protein kinase domain	GO:0004672|GO:0005524|GO:0006468
TASs00283g09663	PF00069	Protein kinase domain	GO:0004672|GO:0005524|GO:0006468
TASs00283g09665	PF01433	Peptidase family M1	GO:0008237|GO:0008270
TASs00285g09680	PF00069	Protein kinase domain	GO:0004672|GO:0005524|GO:0006468
TASs00285g09681	PF00069	Protein kinase domain	GO:0004672|GO:0005524|GO:0006468
TASs00294g09734	PF00069	Protein kinase domain	GO:0004672|GO:0005524|GO:0006468
TASs00294g09736	PF00069	Protein kinase domain	GO:0004672|GO:0005524|GO:0006468
TASs00295g09742	PF00069	Protein kinase domain	GO:0004672|GO:0005524|GO:0006468
TASs00299g09765	PF00001	7 transmembrane receptor (rhodopsin family)	GO:0004930|GO:0007186|GO:0016021
TASs00304g09797	PF00069	Protein kinase domain	GO:0004672|GO:0005524|GO:0006468
TASs00309g09829	PF00059	Lectin C-type domain	GO:0030246
TASs00314g09858	PF00069	Protein kinase domain	GO:0004672|GO:0005524|GO:0006468
TASs00317g09876	PF01433	Peptidase family M1	GO:0008237|GO:0008270
TASs00325g09927	PF08515	Transforming growth factor beta type I GS-motif	GO:0004675|GO:0005524|GO:0006468|GO:0016020
TASs00325g09935	PF00227	Proteasome subunit	GO:0004298|GO:0005839|GO:0051603
TASs00335g09999	PF04739	5'-AMP-activated protein kinase beta subunit, interation domain	GO:0005515
TASs00347g10052	PF00069	Protein kinase domain	GO:0004672|GO:0005524|GO:0006468
TASs00366g10148	PF00211	Adenylate and Guanylate cyclase catalytic domain	GO:0009190|GO:0016849|GO:0035556
TASs00367g10149	PF04739	5'-AMP-activated protein kinase beta subunit, interation domain	GO:0005515
TASs00369g10160	PF00069	Protein kinase domain	GO:0004672|GO:0005524|GO:0006468
TASs00369g10162	PF00443	Ubiquitin carboxyl-terminal hydrolase	GO:0006511|GO:0036459
TASs00374g10197	PF00069	Protein kinase domain	GO:0004672|GO:0005524|GO:0006468
TASs00387g10265	PF00069	Protein kinase domain	GO:0004672|GO:0005524|GO:0006468
TASs00393g10294	PF00069	Protein kinase domain	GO:0004672|GO:0005524|GO:0006468
TASs00398g10322	PF00069	Protein kinase domain	GO:0004672|GO:0005524|GO:0006468
TASs00398g10323	PF00069	Protein kinase domain	GO:0004672|GO:0005524|GO:0006468
TASs00402g10337
TASs00411g10373	PF07714	Protein tyrosine kinase	GO:0004672|GO:0006468
TASs00412g10376	PF00069	Protein kinase domain	GO:0004672|GO:0005524|GO:0006468
TASs00431g10459	PF00069	Protein kinase domain	GO:0004672|GO:0005524|GO:0006468
TASs00433g10463	PF07714	Protein tyrosine kinase	GO:0004672|GO:0006468
TASs00452g10531	PF11838	ERAP1-like C-terminal domain
TASs00513g10721	PF00069	Protein kinase domain	GO:0004672|GO:0005524|GO:0006468
TASs00527g10768	PF00069	Protein kinase domain	GO:0004672|GO:0005524|GO:0006468
TASs00527g10769	PF00069	Protein kinase domain	GO:0004672|GO:0005524|GO:0006468
TASs00536g10796	PF07714	Protein tyrosine kinase	GO:0004672|GO:0006468
TASs00551g10832	PF00069	Protein kinase domain	GO:0004672|GO:0005524|GO:0006468
TASs00563g10872
TASs00563g10874	PF11838	ERAP1-like C-terminal domain
TASs00569g10889	PF01112	Asparaginase	GO:0016787
TASs00581g10919	PF00069	Protein kinase domain	GO:0004672|GO:0005524|GO:0006468
TASs00581g10920	PF00069	Protein kinase domain	GO:0004672|GO:0005524|GO:0006468
TASs00590g10932	PF01421	Reprolysin (M12B) family zinc metalloprotease	GO:0004222|GO:0006508
TASs00600g10956	PF00112	Papain family cysteine protease	GO:0006508|GO:0008234
TASs00642g11068	PF00112	Papain family cysteine protease	GO:0006508|GO:0008234
TASs00645g11077	PF00069	Protein kinase domain	GO:0004672|GO:0005524|GO:0006468
TASs00658g11107	PF00069	Protein kinase domain	GO:0004672|GO:0005524|GO:0006468
TASs00658g11108	PF00069	Protein kinase domain	GO:0004672|GO:0005524|GO:0006468
TASs00687g11171	PF00069	Protein kinase domain	GO:0004672|GO:0005524|GO:0006468
TASs00694g11185	PF01433	Peptidase family M1	GO:0008237|GO:0008270
TASs00714g11217	PF07714	Protein tyrosine kinase	GO:0004672|GO:0006468
TASs00761g11309	PF01433	Peptidase family M1	GO:0008237|GO:0008270
TASs00761g11310	PF01433	Peptidase family M1	GO:0008237|GO:0008270
TASs00775g11346	PF00443	Ubiquitin carboxyl-terminal hydrolase	GO:0006511|GO:0036459
TASs00777g11351	PF00069	Protein kinase domain	GO:0004672|GO:0005524|GO:0006468
TASs00782g11360	PF00069	Protein kinase domain	GO:0004672|GO:0005524|GO:0006468
TASs00800g11402	PF00069	Protein kinase domain	GO:0004672|GO:0005524|GO:0006468
TASs00814g11431	PF00069	Protein kinase domain	GO:0004672|GO:0005524|GO:0006468
TASs00825g11457	PF07714	Protein tyrosine kinase	GO:0004672|GO:0006468
TASs00826g11459	PF00069	Protein kinase domain	GO:0004672|GO:0005524|GO:0006468
TASs00830g11465	PF01477	PLAT/LH2 domain	GO:0005515
TASs00838g11477	PF00246	Zinc carboxypeptidase	GO:0004181|GO:0006508|GO:0008270
TASs00841g11484	PF07714	Protein tyrosine kinase	GO:0004672|GO:0006468
TASs00850g11498	PF08332	Calcium/calmodulin dependent protein kinase II Association	GO:0004683|GO:0005516|GO:0006468
TASs00853g11503	PF01433	Peptidase family M1	GO:0008237|GO:0008270
TASs00854g11505	PF08332	Calcium/calmodulin dependent protein kinase II Association	GO:0004683|GO:0005516|GO:0006468
TASs00865g11534	PF00082	Subtilase family	GO:0004252|GO:0006508
TASs00875g11550	PF00069	Protein kinase domain	GO:0004672|GO:0005524|GO:0006468
TASs00878g11561	PF00069	Protein kinase domain	GO:0004672|GO:0005524|GO:0006468
TASs00880g11563	PF00443	Ubiquitin carboxyl-terminal hydrolase	GO:0006511|GO:0036459
TASs00880g11564	PF00443	Ubiquitin carboxyl-terminal hydrolase	GO:0006511|GO:0036459
TASs00885g11576	PF02735	Ku70/Ku80 beta-barrel domain	GO:0003677|GO:0006303
TASs00906g11607	PF04495	GRASP55/65 PDZ-like domain
TASs00984g11709	PF00069	Protein kinase domain	GO:0004672|GO:0005524|GO:0006468
TASs00999g11732	PF00069	Protein kinase domain	GO:0004672|GO:0005524|GO:0006468
TASs01017g11751	PF00069	Protein kinase domain	GO:0004672|GO:0005524|GO:0006468
TASs01028g11769	PF11838	ERAP1-like C-terminal domain
TASs01087g11853	PF00079	Serpin (serine protease inhibitor)
TASs01087g11854	PF00079	Serpin (serine protease inhibitor)
TASs01111g11878
TASs01113g11881	PF00069	Protein kinase domain	GO:0004672|GO:0005524|GO:0006468
TASs01113g11882	PF00069	Protein kinase domain	GO:0004672|GO:0005524|GO:0006468
TASs01113g11883	PF00069	Protein kinase domain	GO:0004672|GO:0005524|GO:0006468
TASs01115g11887	PF00656	Caspase domain	GO:0004197|GO:0006508
TASs01138g11914	PF07714	Protein tyrosine kinase	GO:0004672|GO:0006468
TASs01140g11916	PF01835	MG2 domain	GO:0004866
TASs01140g11917	PF01835	MG2 domain	GO:0004866
TASs01156g11940	PF07714	Protein tyrosine kinase	GO:0004672|GO:0006468
TASs01197g11998	PF00069	Protein kinase domain	GO:0004672|GO:0005524|GO:0006468
TASs01205g12006	PF00112	Papain family cysteine protease	GO:0006508|GO:0008234
TASs01230g12028	PF07714	Protein tyrosine kinase	GO:0004672|GO:0006468
TASs01231g12031	PF07714	Protein tyrosine kinase	GO:0004672|GO:0006468
TASs01241g12047	PF00001	7 transmembrane receptor (rhodopsin family)	GO:0004930|GO:0007186|GO:0016021
TASs01242g12048	PF00001	7 transmembrane receptor (rhodopsin family)	GO:0004930|GO:0007186|GO:0016021
TASs01308g12129	PF07714	Protein tyrosine kinase	GO:0004672|GO:0006468
TASs01311g12130	PF00069	Protein kinase domain	GO:0004672|GO:0005524|GO:0006468
TASs01311g12131	PF00069	Protein kinase domain	GO:0004672|GO:0005524|GO:0006468
TASs01316g12139	PF07678	A-macroglobulin complement component	GO:0005615
TASs01350g12158	PF07714	Protein tyrosine kinase	GO:0004672|GO:0006468
TASs01382g12187	PF00069	Protein kinase domain	GO:0004672|GO:0005524|GO:0006468
TASs01393g12198	PF07714	Protein tyrosine kinase	GO:0004672|GO:0006468
TASs01399g12205	PF07714	Protein tyrosine kinase	GO:0004672|GO:0006468
TASs01401g12209	PF00001	7 transmembrane receptor (rhodopsin family)	GO:0004930|GO:0007186|GO:0016021
TASs01599g12370	PF00069	Protein kinase domain	GO:0004672|GO:0005524|GO:0006468
TASs01602g12375	PF08246	Cathepsin propeptide inhibitor domain (I29)
TASs01616g12387	PF11838	ERAP1-like C-terminal domain
TASs01628g12398	PF05193	Peptidase M16 inactive domain
TASs01659g12423	PF00069	Protein kinase domain	GO:0004672|GO:0005524|GO:0006468
TASs01684g12432	PF00069	Protein kinase domain	GO:0004672|GO:0005524|GO:0006468
TASs01727g12459	PF01433	Peptidase family M1	GO:0008237|GO:0008270
TASs01751g12476	PF00112	Papain family cysteine protease	GO:0006508|GO:0008234
TASs01816g12512	PF11838	ERAP1-like C-terminal domain
TASs01819g12514	PF00069	Protein kinase domain	GO:0004672|GO:0005524|GO:0006468
TASs01824g12518	PF01433	Peptidase family M1	GO:0008237|GO:0008270
TASs01866g12541	PF07714	Protein tyrosine kinase	GO:0004672|GO:0006468
TASs01919g12564	PF00211	Adenylate and Guanylate cyclase catalytic domain	GO:0009190|GO:0016849|GO:0035556
TASs02040g12641	PF00003	7 transmembrane sweet-taste receptor of 3 GCPR	GO:0004930|GO:0007186|GO:0016021
TASs02068g12661	PF00069	Protein kinase domain	GO:0004672|GO:0005524|GO:0006468
TASs02099g12674	PF00003	7 transmembrane sweet-taste receptor of 3 GCPR	GO:0004930|GO:0007186|GO:0016021
TASs02105g12677	PF00003	7 transmembrane sweet-taste receptor of 3 GCPR	GO:0004930|GO:0007186|GO:0016021
TASs02217g12723	PF01433	Peptidase family M1	GO:0008237|GO:0008270
TASs02238g12737	PF00017	SH2 domain	GO:0005515
TASs02274g12755	PF01433	Peptidase family M1	GO:0008237|GO:0008270
TASs02476g12813	PF00003	7 transmembrane sweet-taste receptor of 3 GCPR	GO:0004930|GO:0007186|GO:0016021
TASs02631g12885	PF00227	Proteasome subunit	GO:0004298|GO:0005839|GO:0051603
TASs02696g12901	PF07714	Protein tyrosine kinase	GO:0004672|GO:0006468
TASs02740g12917	PF00069	Protein kinase domain	GO:0004672|GO:0005524|GO:0006468
TASs02841g12952	PF07714	Protein tyrosine kinase	GO:0004672|GO:0006468
TASs03014g13006	PF01546	Peptidase family M20/M25/M40	GO:0008152|GO:0016787
TASs03251g13063
TASs03252g13064	PF01433	Peptidase family M1	GO:0008237|GO:0008270
TASs04047g13189
TASs04088g13197	PF00069	Protein kinase domain	GO:0004672|GO:0005524|GO:0006468
TASs04286g13212	PF00069	Protein kinase domain	GO:0004672|GO:0005524|GO:0006468
TASs04328g13214	PF01433	Peptidase family M1	GO:0008237|GO:0008270
TASs04359g13218	PF00069	Protein kinase domain	GO:0004672|GO:0005524|GO:0006468
TASs04528g13228	PF01433	Peptidase family M1	GO:0008237|GO:0008270
TASs04694g13243	PF07714	Protein tyrosine kinase	GO:0004672|GO:0006468
TASs04785g13251	PF07714	Protein tyrosine kinase	GO:0004672|GO:0006468
TASs04790g13253	PF00069	Protein kinase domain	GO:0004672|GO:0005524|GO:0006468
TASs04810g13255	PF00112	Papain family cysteine protease	GO:0006508|GO:0008234
TASs04820g13256	PF07714	Protein tyrosine kinase	GO:0004672|GO:0006468
TASs04836g13260	PF00561	alpha/beta hydrolase fold
TASs04882g13265	PF08246	Cathepsin propeptide inhibitor domain (I29)
TASs05420g13295	PF00112	Papain family cysteine protease	GO:0006508|GO:0008234
TSAs00001g00014	PF00069	Protein kinase domain	GO:0004672|GO:0005524|GO:0006468
TSAs00001g00075	PF07714	Protein tyrosine kinase	GO:0004672|GO:0006468
TSAs00001g00076	PF10584	Proteasome subunit A N-terminal signature	GO:0004175|GO:0006511|GO:0019773
TSAs00001g00084	PF00069	Protein kinase domain	GO:0004672|GO:0005524|GO:0006468
TSAs00001g00091	PF01145	SPFH domain / Band 7 family
TSAs00001g00149	PF00069	Protein kinase domain	GO:0004672|GO:0005524|GO:0006468
TSAs00001g00150	PF01094	Receptor family ligand binding region
TSAs00001g00151	PF00069	Protein kinase domain	GO:0004672|GO:0005524|GO:0006468
TSAs00001g00164	PF00017	SH2 domain	GO:0005515
TSAs00001g00171	PF12661	Human growth factor-like EGF
TSAs00001g00174	PF05023	Phytochelatin synthase	GO:0010038|GO:0016756|GO:0046872|GO:0046938
TSAs00001g00193	PF00648	Calpain family cysteine protease	GO:0004198|GO:0005622|GO:0006508
TSAs00001g00194	PF04389	Peptidase family M28	GO:0006508|GO:0008233
TSAs00001g00199	PF00227	Proteasome subunit	GO:0004298|GO:0005839|GO:0051603
TSAs00001g00204	PF00858	Amiloride-sensitive sodium channel	GO:0005272|GO:0006814|GO:0016020
TSAs00001g00211	PF00069	Protein kinase domain	GO:0004672|GO:0005524|GO:0006468
TSAs00001g00287	PF00574	Clp protease
TSAs00001g00309	PF00069	Protein kinase domain	GO:0004672|GO:0005524|GO:0006468
TSAs00001g00346
TSAs00001g00380	PF00001	7 transmembrane receptor (rhodopsin family)	GO:0004930|GO:0007186|GO:0016021
TSAs00001g00391	PF00227	Proteasome subunit	GO:0004298|GO:0005839|GO:0051603
TSAs00001g00434	PF00014	Kunitz/Bovine pancreatic trypsin inhibitor domain	GO:0004867
TSAs00001g00437	PF00615	Regulator of G protein signaling domain	GO:0038032
TSAs00001g00468	PF09409	PUB domain
TSAs00001g00475	PF04916	Phospholipase B
TSAs00001g00491	PF00069	Protein kinase domain	GO:0004672|GO:0005524|GO:0006468
TSAs00001g00501	PF00861	Ribosomal L18p/L5e family	GO:0003735|GO:0005622|GO:0005840|GO:0006412
TSAs00001g00548	PF00780	CNH domain	GO:0005083
TSAs00001g00608	PF01145	SPFH domain / Band 7 family
TSAs00001g00610	PF00168	C2 domain	GO:0005515
TSAs00001g00660
TSAs00002g00673	PF00001	7 transmembrane receptor (rhodopsin family)	GO:0004930|GO:0007186|GO:0016021
TSAs00002g00706	PF00090	Thrombospondin type 1 domain
TSAs00002g00710	PF00089	Trypsin	GO:0004252|GO:0006508
TSAs00002g00714	PF13147	Amidohydrolase
TSAs00002g00721	PF00433	Protein kinase C terminal domain	GO:0004674|GO:0005524|GO:0006468
TSAs00002g00755	PF00069	Protein kinase domain	GO:0004672|GO:0005524|GO:0006468
TSAs00002g00763	PF02931	Neurotransmitter-gated ion-channel ligand binding domain	GO:0005230|GO:0006810|GO:0016020
TSAs00002g00768	PF03166	MH2 domain	GO:0005622|GO:0006355
TSAs00002g00807	PF12110	Nuclear protein 96
TSAs00002g00832	PF00883	Cytosol aminopeptidase family, catalytic domain	GO:0004177|GO:0005622|GO:0006508
TSAs00002g00847	PF01088	Ubiquitin carboxyl-terminal hydrolase, family 1	GO:0004843|GO:0005622|GO:0006511
TSAs00002g00854	PF00069	Protein kinase domain	GO:0004672|GO:0005524|GO:0006468
TSAs00002g00855	PF05577	Serine carboxypeptidase S28	GO:0006508|GO:0008236
TSAs00002g00862	PF00271	Helicase conserved C-terminal domain	GO:0003676|GO:0004386|GO:0005524
TSAs00002g00897	PF14429	C2 domain in Dock180 and Zizimin proteins
TSAs00002g00903	PF00027	Cyclic nucleotide-binding domain
TSAs00002g00904	PF00069	Protein kinase domain	GO:0004672|GO:0005524|GO:0006468
TSAs00002g00906	PF01392	Fz domain	GO:0005515
TSAs00002g00925	PF00069	Protein kinase domain	GO:0004672|GO:0005524|GO:0006468
TSAs00002g00926	PF13594	Amidohydrolase
TSAs00002g00931	PF00069	Protein kinase domain	GO:0004672|GO:0005524|GO:0006468
TSAs00003g01021	PF00069	Protein kinase domain	GO:0004672|GO:0005524|GO:0006468
TSAs00003g01029	PF00069	Protein kinase domain	GO:0004672|GO:0005524|GO:0006468
TSAs00003g01033	PF00001	7 transmembrane receptor (rhodopsin family)	GO:0004930|GO:0007186|GO:0016021
TSAs00003g01037	PF00200	Disintegrin
TSAs00003g01066	PF00433	Protein kinase C terminal domain	GO:0004674|GO:0005524|GO:0006468
TSAs00003g01067	PF01483	Proprotein convertase P-domain	GO:0004252|GO:0006508
TSAs00003g01078	PF09668	Aspartyl protease	GO:0004190|GO:0006508
TSAs00003g01085	PF00069	Protein kinase domain	GO:0004672|GO:0005524|GO:0006468
TSAs00003g01108	PF00001	7 transmembrane receptor (rhodopsin family)	GO:0004930|GO:0007186|GO:0016021
TSAs00003g01123	PF07714	Protein tyrosine kinase	GO:0004672|GO:0006468
TSAs00003g01133	PF00520	Ion transport protein	GO:0005216|GO:0006811|GO:0016020|GO:0055085
TSAs00003g01137	PF00069	Protein kinase domain	GO:0004672|GO:0005524|GO:0006468
TSAs00003g01146	PF00069	Protein kinase domain	GO:0004672|GO:0005524|GO:0006468
TSAs00003g01166	PF00001	7 transmembrane receptor (rhodopsin family)	GO:0004930|GO:0007186|GO:0016021
TSAs00003g01170	PF04389	Peptidase family M28	GO:0006508|GO:0008233
TSAs00003g01177	PF07923	N1221-like protein
TSAs00003g01191	PF00648	Calpain family cysteine protease	GO:0004198|GO:0005622|GO:0006508
TSAs00004g01203	PF00069	Protein kinase domain	GO:0004672|GO:0005524|GO:0006468
TSAs00004g01204	PF12697	Alpha/beta hydrolase family
TSAs00004g01269	PF02099	Josephin	GO:0008242
TSAs00004g01277	PF00069	Protein kinase domain	GO:0004672|GO:0005524|GO:0006468
TSAs00004g01287	PF02146	Sir2 family	GO:0070403
TSAs00004g01302	PF13414	TPR repeat
TSAs00004g01303	PF00443	Ubiquitin carboxyl-terminal hydrolase	GO:0006511|GO:0036459
TSAs00004g01306	PF00433	Protein kinase C terminal domain	GO:0004674|GO:0005524|GO:0006468
TSAs00004g01307	PF00069	Protein kinase domain	GO:0004672|GO:0005524|GO:0006468
TSAs00004g01312	PF00443	Ubiquitin carboxyl-terminal hydrolase	GO:0006511|GO:0036459
TSAs00004g01344	PF00069	Protein kinase domain	GO:0004672|GO:0005524|GO:0006468
TSAs00004g01362	PF01398	JAB1/Mov34/MPN/PAD-1 ubiquitin protease	GO:0005515
TSAs00004g01371	PF00001	7 transmembrane receptor (rhodopsin family)	GO:0004930|GO:0007186|GO:0016021
TSAs00004g01372	PF00069	Protein kinase domain	GO:0004672|GO:0005524|GO:0006468
TSAs00004g01390	PF12697	Alpha/beta hydrolase family
TSAs00004g01404	PF00188	Cysteine-rich secretory protein family
TSAs00005g01428	PF01062	Bestrophin, RFP-TM, chloride channel
TSAs00005g01484	PF01094	Receptor family ligand binding region
TSAs00005g01487	PF00002	7 transmembrane receptor (Secretin family)	GO:0004930|GO:0007186|GO:0016021
TSAs00005g01489	PF00069	Protein kinase domain	GO:0004672|GO:0005524|GO:0006468
TSAs00005g01510	PF08367	Peptidase M16C associated	GO:0006508
TSAs00005g01511	PF00001	7 transmembrane receptor (rhodopsin family)	GO:0004930|GO:0007186|GO:0016021
TSAs00005g01518	PF00211	Adenylate and Guanylate cyclase catalytic domain	GO:0009190|GO:0016849|GO:0035556
TSAs00005g01535	PF02931	Neurotransmitter-gated ion-channel ligand binding domain	GO:0005230|GO:0006810|GO:0016020
TSAs00005g01536	PF02931	Neurotransmitter-gated ion-channel ligand binding domain	GO:0005230|GO:0006810|GO:0016020
TSAs00005g01579	PF00069	Protein kinase domain	GO:0004672|GO:0005524|GO:0006468
TSAs00006g01591	PF00069	Protein kinase domain	GO:0004672|GO:0005524|GO:0006468
TSAs00006g01636	PF00130	Phorbol esters/diacylglycerol binding domain (C1 domain)	GO:0035556
TSAs00006g01654	PF01080	Presenilin	GO:0004190|GO:0016021
TSAs00006g01657	PF00557	Metallopeptidase family M24
TSAs00006g01668	PF00069	Protein kinase domain	GO:0004672|GO:0005524|GO:0006468
TSAs00006g01676	PF00135	Carboxylesterase family
TSAs00006g01683	PF00069	Protein kinase domain	GO:0004672|GO:0005524|GO:0006468
TSAs00006g01732	PF00112	Papain family cysteine protease	GO:0006508|GO:0008234
TSAs00006g01737	PF03261	Cyclin-dependent kinase 5 activator protein	GO:0016533|GO:0016534
TSAs00006g01775	PF01398	JAB1/Mov34/MPN/PAD-1 ubiquitin protease	GO:0005515
TSAs00007g01842	PF07653	Variant SH3 domain
TSAs00007g01844	PF00520	Ion transport protein	GO:0005216|GO:0006811|GO:0016020|GO:0055085
TSAs00007g01852	PF04791	LMBR1-like membrane protein
TSAs00007g01861	PF00227	Proteasome subunit	GO:0004298|GO:0005839|GO:0051603
TSAs00007g01895	PF00112	Papain family cysteine protease	GO:0006508|GO:0008234
TSAs00007g01932	PF00995	Sec1 family	GO:0006904|GO:0016192
TSAs00007g01946	PF01145	SPFH domain / Band 7 family
TSAs00007g01952	PF13281	Domain of unknown function (DUF4071)
TSAs00007g01981	PF01138	3' exoribonuclease family, domain 1
TSAs00008g02009	PF00069	Protein kinase domain	GO:0004672|GO:0005524|GO:0006468
TSAs00008g02015	PF00883	Cytosol aminopeptidase family, catalytic domain	GO:0004177|GO:0005622|GO:0006508
TSAs00008g02033	PF00883	Cytosol aminopeptidase family, catalytic domain	GO:0004177|GO:0005622|GO:0006508
TSAs00008g02036	PF00400	WD domain, G-beta repeat	GO:0005515
TSAs00008g02062	PF00001	7 transmembrane receptor (rhodopsin family)	GO:0004930|GO:0007186|GO:0016021
TSAs00008g02075	PF00031	Cystatin domain	GO:0004869
TSAs00008g02077	PF00497	Bacterial extracellular solute-binding proteins, family 3	GO:0005215|GO:0006810
TSAs00008g02083	PF00117	Glutamine amidotransferase class-I
TSAs00008g02093	PF01434	Peptidase family M41	GO:0004222|GO:0005524|GO:0006508
TSAs00008g02117	PF00135	Carboxylesterase family
TSAs00008g02134	PF02735	Ku70/Ku80 beta-barrel domain	GO:0003677|GO:0006303
TSAs00008g02167	PF01457	Leishmanolysin	GO:0004222|GO:0006508|GO:0007155|GO:0016020
TSAs00008g02169	PF00864	ATP P2X receptor	GO:0001614|GO:0005216|GO:0005524|GO:0006811|GO:0016020
TSAs00008g02173	PF01392	Fz domain	GO:0005515
TSAs00008g02182	PF00443	Ubiquitin carboxyl-terminal hydrolase	GO:0006511|GO:0036459
TSAs00008g02192	PF00001	7 transmembrane receptor (rhodopsin family)	GO:0004930|GO:0007186|GO:0016021
TSAs00009g02258	PF00014	Kunitz/Bovine pancreatic trypsin inhibitor domain	GO:0004867
TSAs00009g02267	PF00917	MATH domain	GO:0005515
TSAs00009g02287	PF00077	Retroviral aspartyl protease
TSAs00009g02293	PF00069	Protein kinase domain	GO:0004672|GO:0005524|GO:0006468
TSAs00009g02327	PF10275	Peptidase C65 Otubain
TSAs00009g02352	PF00014	Kunitz/Bovine pancreatic trypsin inhibitor domain	GO:0004867
TSAs00009g02353	PF00069	Protein kinase domain	GO:0004672|GO:0005524|GO:0006468
TSAs00010g02411	PF00057	Low-density lipoprotein receptor domain class A	GO:0005515
TSAs00010g02413	PF00268	Ribonucleotide reductase, small chain	GO:0009186|GO:0055114
TSAs00010g02423	PF00041	Fibronectin type III domain	GO:0005515
TSAs00010g02425	PF00756	Putative esterase
TSAs00010g02480	PF08662	Eukaryotic translation initiation factor eIF2A
TSAs00010g02524	PF01145	SPFH domain / Band 7 family
TSAs00010g02544	PF00069	Protein kinase domain	GO:0004672|GO:0005524|GO:0006468
TSAs00010g02561	PF08926	Domain of unknown function (DUF1908)	GO:0000287|GO:0004674|GO:0005524|GO:0006468
TSAs00011g02567	PF00644	Poly(ADP-ribose) polymerase catalytic domain	GO:0003950
TSAs00011g02575	PF07714	Protein tyrosine kinase	GO:0004672|GO:0006468
TSAs00011g02586	PF05195	Aminopeptidase P, N-terminal domain	GO:0004177|GO:0030145
TSAs00011g02598	PF03828	Cid1 family poly A polymerase
TSAs00011g02599	PF00069	Protein kinase domain	GO:0004672|GO:0005524|GO:0006468
TSAs00011g02620	PF00069	Protein kinase domain	GO:0004672|GO:0005524|GO:0006468
TSAs00011g02625	PF12423	Kinesin protein 1B
TSAs00011g02628	PF00069	Protein kinase domain	GO:0004672|GO:0005524|GO:0006468
TSAs00011g02633	PF02148	Zn-finger in ubiquitin-hydrolases and other protein	GO:0008270
TSAs00011g02675	PF00069	Protein kinase domain	GO:0004672|GO:0005524|GO:0006468
TSAs00012g02707	PF05649	Peptidase family M13	GO:0006508
TSAs00012g02724	PF02099	Josephin	GO:0008242
TSAs00012g02755	PF00001	7 transmembrane receptor (rhodopsin family)	GO:0004930|GO:0007186|GO:0016021
TSAs00012g02757	PF00001	7 transmembrane receptor (rhodopsin family)	GO:0004930|GO:0007186|GO:0016021
TSAs00012g02790	PF00069	Protein kinase domain	GO:0004672|GO:0005524|GO:0006468
TSAs00012g02791	PF00069	Protein kinase domain	GO:0004672|GO:0005524|GO:0006468
TSAs00012g02793	PF13012	Maintenance of mitochondrial structure and function
TSAs00013g02839	PF01433	Peptidase family M1	GO:0008237|GO:0008270
TSAs00013g02845	PF00069	Protein kinase domain	GO:0004672|GO:0005524|GO:0006468
TSAs00013g02849	PF00026	Eukaryotic aspartyl protease	GO:0004190|GO:0006508
TSAs00013g02857	PF07714	Protein tyrosine kinase	GO:0004672|GO:0006468
TSAs00013g02874	PF08839	DNA replication factor CDT1 like
TSAs00013g02881	PF07859	alpha/beta hydrolase fold	GO:0008152|GO:0016787
TSAs00013g02883	PF00001	7 transmembrane receptor (rhodopsin family)	GO:0004930|GO:0007186|GO:0016021
TSAs00013g02910	PF01030	Receptor L domain	GO:0016020
TSAs00013g02912	PF00135	Carboxylesterase family
TSAs00013g02951	PF08969	USP8 dimerisation domain
TSAs00014g02986	PF00557	Metallopeptidase family M24
TSAs00014g02991	PF10584	Proteasome subunit A N-terminal signature	GO:0004175|GO:0006511|GO:0019773
TSAs00014g03023	PF02932	Neurotransmitter-gated ion-channel transmembrane region	GO:0006811|GO:0016020
TSAs00014g03045	PF00001	7 transmembrane receptor (rhodopsin family)	GO:0004930|GO:0007186|GO:0016021
TSAs00014g03065	PF14533	Ubiquitin-specific protease C-terminal
TSAs00014g03083	PF00227	Proteasome subunit	GO:0004298|GO:0005839|GO:0051603
TSAs00014g03092	PF14678	FANCI solenoid 4
TSAs00014g03096	PF12697	Alpha/beta hydrolase family
TSAs00015g03210	PF00917	MATH domain	GO:0005515
TSAs00015g03222	PF00003	7 transmembrane sweet-taste receptor of 3 GCPR	GO:0004930|GO:0007186|GO:0016021
TSAs00015g03223	PF00397	WW domain	GO:0005515
TSAs00015g03224	PF00001	7 transmembrane receptor (rhodopsin family)	GO:0004930|GO:0007186|GO:0016021
TSAs00015g03230	PF00069	Protein kinase domain	GO:0004672|GO:0005524|GO:0006468
TSAs00015g03232	PF00069	Protein kinase domain	GO:0004672|GO:0005524|GO:0006468
TSAs00015g03249	PF02121	Phosphatidylinositol transfer protein	GO:0005622|GO:0006810
TSAs00015g03263	PF00082	Subtilase family	GO:0004252|GO:0006508
TSAs00016g03298	PF00443	Ubiquitin carboxyl-terminal hydrolase	GO:0006511|GO:0036459
TSAs00016g03315	PF00789	UBX domain	GO:0005515
TSAs00016g03338	PF07714	Protein tyrosine kinase	GO:0004672|GO:0006468
TSAs00016g03353	PF00450	Serine carboxypeptidase	GO:0004185|GO:0006508
TSAs00016g03356	PF00027	Cyclic nucleotide-binding domain
TSAs00016g03381	PF00443	Ubiquitin carboxyl-terminal hydrolase	GO:0006511|GO:0036459
TSAs00017g03388	PF01835	MG2 domain	GO:0004866
TSAs00017g03389	PF00207	Alpha-2-macroglobulin family	GO:0004866
TSAs00017g03391	PF01493	GXGXG motif	GO:0008152|GO:0016491|GO:0055114
TSAs00017g03411	PF07714	Protein tyrosine kinase	GO:0004672|GO:0006468
TSAs00017g03412	PF00433	Protein kinase C terminal domain	GO:0004674|GO:0005524|GO:0006468
TSAs00017g03413	PF01835	MG2 domain	GO:0004866
TSAs00017g03414	PF07677	A-macroglobulin receptor	GO:0005576
TSAs00017g03416	PF00207	Alpha-2-macroglobulin family	GO:0004866
TSAs00017g03418	PF00207	Alpha-2-macroglobulin family	GO:0004866
TSAs00017g03421	PF00431	CUB domain
TSAs00017g03444	PF00069	Protein kinase domain	GO:0004672|GO:0005524|GO:0006468
TSAs00017g03445	PF00027	Cyclic nucleotide-binding domain
TSAs00017g03455	PF01392	Fz domain	GO:0005515
TSAs00018g03473	PF00069	Protein kinase domain	GO:0004672|GO:0005524|GO:0006468
TSAs00018g03476	PF02127	Aminopeptidase I zinc metalloprotease (M18)	GO:0004177|GO:0006508|GO:0008270
TSAs00018g03477	PF00069	Protein kinase domain	GO:0004672|GO:0005524|GO:0006468
TSAs00018g03520	PF00069	Protein kinase domain	GO:0004672|GO:0005524|GO:0006468
TSAs00018g03535	PF08740	BCS1 N terminal
TSAs00018g03557	PF00135	Carboxylesterase family
TSAs00018g03562	PF07714	Protein tyrosine kinase	GO:0004672|GO:0006468
TSAs00019g03579	PF00069	Protein kinase domain	GO:0004672|GO:0005524|GO:0006468
TSAs00019g03580	PF01280	Ribosomal protein L19e	GO:0003735|GO:0005622|GO:0005840|GO:0006412
TSAs00019g03640	PF05193	Peptidase M16 inactive domain
TSAs00019g03646	PF01145	SPFH domain / Band 7 family
TSAs00019g03658	PF00858	Amiloride-sensitive sodium channel	GO:0005272|GO:0006814|GO:0016020
TSAs00019g03669	PF00400	WD domain, G-beta repeat	GO:0005515
TSAs00019g03670	PF00076	RNA recognition motif. (a.k.a. RRM, RBD, or RNP domain)	GO:0003676
TSAs00020g03680	PF00188	Cysteine-rich secretory protein family
TSAs00020g03686	PF00069	Protein kinase domain	GO:0004672|GO:0005524|GO:0006468
TSAs00020g03692	PF00069	Protein kinase domain	GO:0004672|GO:0005524|GO:0006468
TSAs00020g03727	PF00134	Cyclin, N-terminal domain
TSAs00020g03756	PF02149	Kinase associated domain 1
TSAs00020g03766	PF00069	Protein kinase domain	GO:0004672|GO:0005524|GO:0006468
TSAs00021g03786	PF07714	Protein tyrosine kinase	GO:0004672|GO:0006468
TSAs00021g03788	PF00443	Ubiquitin carboxyl-terminal hydrolase	GO:0006511|GO:0036459
TSAs00021g03794	PF00069	Protein kinase domain	GO:0004672|GO:0005524|GO:0006468
TSAs00021g03799	PF00069	Protein kinase domain	GO:0004672|GO:0005524|GO:0006468
TSAs00021g03811	PF00069	Protein kinase domain	GO:0004672|GO:0005524|GO:0006468
TSAs00021g03821	PF00018	SH3 domain	GO:0005515
TSAs00021g03839	PF07910	Peptidase family C78
TSAs00021g03842	PF00621	RhoGEF domain	GO:0005089|GO:0035023
TSAs00021g03843	PF00060	Ligand-gated ion channel	GO:0004970|GO:0005234|GO:0016020
TSAs00021g03850	PF07714	Protein tyrosine kinase	GO:0004672|GO:0006468
TSAs00021g03851	PF07714	Protein tyrosine kinase	GO:0004672|GO:0006468
TSAs00021g03852	PF07714	Protein tyrosine kinase	GO:0004672|GO:0006468
TSAs00021g03854	PF07714	Protein tyrosine kinase	GO:0004672|GO:0006468
TSAs00022g03866	PF05193	Peptidase M16 inactive domain
TSAs00022g03920	PF13855	Leucine rich repeat	GO:0005515
TSAs00022g03926	PF00069	Protein kinase domain	GO:0004672|GO:0005524|GO:0006468
TSAs00022g03931
TSAs00023g04001	PF03096	Ndr family
TSAs00023g04028	PF01145	SPFH domain / Band 7 family
TSAs00023g04034	PF07679	Immunoglobulin I-set domain
TSAs00023g04040	PF01979	Amidohydrolase family	GO:0016787
TSAs00023g04041	PF01979	Amidohydrolase family	GO:0016787
TSAs00023g04042	PF00069	Protein kinase domain	GO:0004672|GO:0005524|GO:0006468
TSAs00023g04046	PF12796	Ankyrin repeats (3 copies)
TSAs00024g04085	PF00018	SH3 domain	GO:0005515
TSAs00024g04098	PF00069	Protein kinase domain	GO:0004672|GO:0005524|GO:0006468
TSAs00024g04105	PF00090	Thrombospondin type 1 domain
TSAs00024g04107	PF00001	7 transmembrane receptor (rhodopsin family)	GO:0004930|GO:0007186|GO:0016021
TSAs00024g04113	PF00443	Ubiquitin carboxyl-terminal hydrolase	GO:0006511|GO:0036459
TSAs00024g04121	PF07714	Protein tyrosine kinase	GO:0004672|GO:0006468
TSAs00024g04122	PF00069	Protein kinase domain	GO:0004672|GO:0005524|GO:0006468
TSAs00024g04128	PF00004	ATPase family associated with various cellular activities (AAA)	GO:0005524
TSAs00024g04135	PF00027	Cyclic nucleotide-binding domain
TSAs00024g04157	PF00089	Trypsin	GO:0004252|GO:0006508
TSAs00024g04165	PF00557	Metallopeptidase family M24
TSAs00024g04166
TSAs00025g04183	PF00069	Protein kinase domain	GO:0004672|GO:0005524|GO:0006468
TSAs00025g04184	PF00069	Protein kinase domain	GO:0004672|GO:0005524|GO:0006468
TSAs00025g04185	PF00557	Metallopeptidase family M24
TSAs00025g04186	PF00027	Cyclic nucleotide-binding domain
TSAs00025g04187	PF00027	Cyclic nucleotide-binding domain
TSAs00025g04207	PF00079	Serpin (serine protease inhibitor)
TSAs00025g04208	PF00079	Serpin (serine protease inhibitor)
TSAs00025g04209	PF00001	7 transmembrane receptor (rhodopsin family)	GO:0004930|GO:0007186|GO:0016021
TSAs00025g04220	PF04389	Peptidase family M28	GO:0006508|GO:0008233
TSAs00025g04224	PF02338	OTU-like cysteine protease
TSAs00025g04227	PF00069	Protein kinase domain	GO:0004672|GO:0005524|GO:0006468
TSAs00025g04228	PF00069	Protein kinase domain	GO:0004672|GO:0005524|GO:0006468
TSAs00025g04230	PF00069	Protein kinase domain	GO:0004672|GO:0005524|GO:0006468
TSAs00025g04241	PF00077	Retroviral aspartyl protease
TSAs00025g04251	PF01426	BAH domain	GO:0003682
TSAs00025g04271	PF01398	JAB1/Mov34/MPN/PAD-1 ubiquitin protease	GO:0005515
TSAs00025g04282	PF00200	Disintegrin
TSAs00026g04293	PF00069	Protein kinase domain	GO:0004672|GO:0005524|GO:0006468
TSAs00026g04294	PF00069	Protein kinase domain	GO:0004672|GO:0005524|GO:0006468
TSAs00026g04297	PF00076	RNA recognition motif. (a.k.a. RRM, RBD, or RNP domain)	GO:0003676
TSAs00026g04320	PF00069	Protein kinase domain	GO:0004672|GO:0005524|GO:0006468
TSAs00026g04323	PF00014	Kunitz/Bovine pancreatic trypsin inhibitor domain	GO:0004867
TSAs00026g04328	PF00443	Ubiquitin carboxyl-terminal hydrolase	GO:0006511|GO:0036459
TSAs00026g04329	PF00227	Proteasome subunit	GO:0004298|GO:0005839|GO:0051603
TSAs00026g04330	PF00069	Protein kinase domain	GO:0004672|GO:0005524|GO:0006468
TSAs00026g04342	PF00069	Protein kinase domain	GO:0004672|GO:0005524|GO:0006468
TSAs00026g04352	PF10557	Cullin protein neddylation domain	GO:0006511|GO:0031461|GO:0031625
TSAs00027g04413	PF00001	7 transmembrane receptor (rhodopsin family)	GO:0004930|GO:0007186|GO:0016021
TSAs00027g04419	PF00017	SH2 domain	GO:0005515
TSAs00027g04439	PF00069	Protein kinase domain	GO:0004672|GO:0005524|GO:0006468
TSAs00027g04445	PF00069	Protein kinase domain	GO:0004672|GO:0005524|GO:0006468
TSAs00027g04452	PF00069	Protein kinase domain	GO:0004672|GO:0005524|GO:0006468
TSAs00027g04477	PF02269	Transcription initiation factor IID, 18kD subunit	GO:0006366
TSAs00027g04479	PF02931	Neurotransmitter-gated ion-channel ligand binding domain	GO:0005230|GO:0006810|GO:0016020
TSAs00027g04481	PF07562	Nine Cysteines Domain of family 3 GPCR	GO:0004930|GO:0007186
TSAs00028g04527	PF00069	Protein kinase domain	GO:0004672|GO:0005524|GO:0006468
TSAs00028g04528	PF00207	Alpha-2-macroglobulin family	GO:0004866
TSAs00028g04550	PF00069	Protein kinase domain	GO:0004672|GO:0005524|GO:0006468
TSAs00028g04561	PF01746	tRNA (Guanine-1)-methyltransferase
TSAs00029g04612	PF08412	Ion transport protein N-terminal
TSAs00029g04614	PF00027	Cyclic nucleotide-binding domain
TSAs00029g04663	PF00069	Protein kinase domain	GO:0004672|GO:0005524|GO:0006468
TSAs00029g04697	PF11838	ERAP1-like C-terminal domain
TSAs00030g04709	PF00665	Integrase core domain	GO:0015074
TSAs00030g04745	PF13522	Glutamine amidotransferase domain
TSAs00030g04762	PF02148	Zn-finger in ubiquitin-hydrolases and other protein	GO:0008270
TSAs00031g04767	PF07202	T-complex protein 10 C-terminus
TSAs00031g04771	PF00069	Protein kinase domain	GO:0004672|GO:0005524|GO:0006468
TSAs00031g04797	PF00069	Protein kinase domain	GO:0004672|GO:0005524|GO:0006468
TSAs00031g04808	PF00069	Protein kinase domain	GO:0004672|GO:0005524|GO:0006468
TSAs00031g04823	PF01019	Gamma-glutamyltranspeptidase	GO:0003840|GO:0006749
TSAs00031g04830	PF01532	Glycosyl hydrolase family 47	GO:0004571|GO:0005509|GO:0016020
TSAs00031g04847	PF00069	Protein kinase domain	GO:0004672|GO:0005524|GO:0006468
TSAs00031g04861	PF00069	Protein kinase domain	GO:0004672|GO:0005524|GO:0006468
TSAs00031g04875	PF00057	Low-density lipoprotein receptor domain class A	GO:0005515
TSAs00032g04903	PF00027	Cyclic nucleotide-binding domain
TSAs00032g04911	PF05903	PPPDE putative peptidase domain
TSAs00032g04938	PF01145	SPFH domain / Band 7 family
TSAs00033g05040	PF12799	Leucine Rich repeats (2 copies)
TSAs00033g05049	PF00069	Protein kinase domain	GO:0004672|GO:0005524|GO:0006468
TSAs00033g05086	PF04739	5'-AMP-activated protein kinase beta subunit, interation domain	GO:0005515
TSAs00033g05087	PF00069	Protein kinase domain	GO:0004672|GO:0005524|GO:0006468
TSAs00033g05088	PF00069	Protein kinase domain	GO:0004672|GO:0005524|GO:0006468
TSAs00033g05097	PF00246	Zinc carboxypeptidase	GO:0004181|GO:0006508|GO:0008270
TSAs00034g05133	PF00858	Amiloride-sensitive sodium channel	GO:0005272|GO:0006814|GO:0016020
TSAs00034g05167	PF00069	Protein kinase domain	GO:0004672|GO:0005524|GO:0006468
TSAs00034g05181	PF00135	Carboxylesterase family
TSAs00034g05182	PF00135	Carboxylesterase family
TSAs00035g05209	PF00144	Beta-lactamase
TSAs00035g05212	PF00045	Hemopexin
TSAs00035g05226	PF00001	7 transmembrane receptor (rhodopsin family)	GO:0004930|GO:0007186|GO:0016021
TSAs00035g05228	PF00443	Ubiquitin carboxyl-terminal hydrolase	GO:0006511|GO:0036459
TSAs00035g05229	PF00069	Protein kinase domain	GO:0004672|GO:0005524|GO:0006468
TSAs00035g05230	PF00443	Ubiquitin carboxyl-terminal hydrolase	GO:0006511|GO:0036459
TSAs00036g05291	PF13012	Maintenance of mitochondrial structure and function
TSAs00036g05301	PF00001	7 transmembrane receptor (rhodopsin family)	GO:0004930|GO:0007186|GO:0016021
TSAs00036g05311	PF01398	JAB1/Mov34/MPN/PAD-1 ubiquitin protease	GO:0005515
TSAs00036g05314	PF01088	Ubiquitin carboxyl-terminal hydrolase, family 1	GO:0004843|GO:0005622|GO:0006511
TSAs00036g05336	PF00069	Protein kinase domain	GO:0004672|GO:0005524|GO:0006468
TSAs00037g05350	PF00069	Protein kinase domain	GO:0004672|GO:0005524|GO:0006468
TSAs00037g05426	PF02932	Neurotransmitter-gated ion-channel transmembrane region	GO:0006811|GO:0016020
TSAs00037g05430	PF00227	Proteasome subunit	GO:0004298|GO:0005839|GO:0051603
TSAs00038g05451	PF00400	WD domain, G-beta repeat	GO:0005515
TSAs00038g05492	PF05193	Peptidase M16 inactive domain
TSAs00038g05501	PF00656	Caspase domain	GO:0004197|GO:0006508
TSAs00038g05508	PF01585	G-patch domain	GO:0003676
TSAs00039g05553	PF00858	Amiloride-sensitive sodium channel	GO:0005272|GO:0006814|GO:0016020
TSAs00039g05558	PF00069	Protein kinase domain	GO:0004672|GO:0005524|GO:0006468
TSAs00039g05559	PF00069	Protein kinase domain	GO:0004672|GO:0005524|GO:0006468
TSAs00039g05584	PF05193	Peptidase M16 inactive domain
TSAs00039g05585	PF05193	Peptidase M16 inactive domain
TSAs00039g05587	PF05193	Peptidase M16 inactive domain
TSAs00039g05592	PF05195	Aminopeptidase P, N-terminal domain	GO:0004177|GO:0030145
TSAs00040g05619	PF01433	Peptidase family M1	GO:0008237|GO:0008270
TSAs00040g05635	PF00870	P53 DNA-binding domain	GO:0044212
TSAs00040g05646	PF01112	Asparaginase	GO:0016787
TSAs00040g05660	PF00069	Protein kinase domain	GO:0004672|GO:0005524|GO:0006468
TSAs00041g05714	PF10613	Ligated ion channel L-glutamate- and glycine-binding site	GO:0004970|GO:0005234|GO:0016020
TSAs00041g05731	PF00069	Protein kinase domain	GO:0004672|GO:0005524|GO:0006468
TSAs00041g05732	PF00069	Protein kinase domain	GO:0004672|GO:0005524|GO:0006468
TSAs00041g05735	PF00069	Protein kinase domain	GO:0004672|GO:0005524|GO:0006468
TSAs00041g05744	PF00069	Protein kinase domain	GO:0004672|GO:0005524|GO:0006468
TSAs00041g05753	PF00091	Tubulin/FtsZ family, GTPase domain
TSAs00042g05796	PF01534	Frizzled/Smoothened family membrane region	GO:0007166|GO:0016020
TSAs00042g05823	PF02932	Neurotransmitter-gated ion-channel transmembrane region	GO:0006811|GO:0016020
TSAs00042g05831	PF01546	Peptidase family M20/M25/M40	GO:0008152|GO:0016787
TSAs00043g05880	PF00069	Protein kinase domain	GO:0004672|GO:0005524|GO:0006468
TSAs00043g05885	PF00069	Protein kinase domain	GO:0004672|GO:0005524|GO:0006468
TSAs00043g05917	PF00082	Subtilase family	GO:0004252|GO:0006508
TSAs00043g05921	PF01392	Fz domain	GO:0005515
TSAs00043g05923	PF00089	Trypsin	GO:0004252|GO:0006508
TSAs00044g05956	PF00227	Proteasome subunit	GO:0004298|GO:0005839|GO:0051603
TSAs00044g05962	PF03096	Ndr family
TSAs00044g05967	PF00060	Ligand-gated ion channel	GO:0004970|GO:0005234|GO:0016020
TSAs00044g05977	PF00656	Caspase domain	GO:0004197|GO:0006508
TSAs00044g05982	PF00069	Protein kinase domain	GO:0004672|GO:0005524|GO:0006468
TSAs00044g05984	PF00246	Zinc carboxypeptidase	GO:0004181|GO:0006508|GO:0008270
TSAs00044g05988	PF00069	Protein kinase domain	GO:0004672|GO:0005524|GO:0006468
TSAs00044g05995	PF00200	Disintegrin
TSAs00044g05998	PF02902	Ulp1 protease family, C-terminal catalytic domain	GO:0006508|GO:0008234
TSAs00044g06006	PF00069	Protein kinase domain	GO:0004672|GO:0005524|GO:0006468
TSAs00044g06010	PF00641	Zn-finger in Ran binding protein and others	GO:0008270
TSAs00045g06025	PF00656	Caspase domain	GO:0004197|GO:0006508
TSAs00045g06028	PF02931	Neurotransmitter-gated ion-channel ligand binding domain	GO:0005230|GO:0006810|GO:0016020
TSAs00045g06042	PF07679	Immunoglobulin I-set domain
TSAs00045g06051	PF00001	7 transmembrane receptor (rhodopsin family)	GO:0004930|GO:0007186|GO:0016021
TSAs00045g06071	PF03416	Peptidase family C54
TSAs00045g06073	PF00069	Protein kinase domain	GO:0004672|GO:0005524|GO:0006468
TSAs00045g06093	PF00400	WD domain, G-beta repeat	GO:0005515
TSAs00045g06097	PF00069	Protein kinase domain	GO:0004672|GO:0005524|GO:0006468
TSAs00046g06106	PF00069	Protein kinase domain	GO:0004672|GO:0005524|GO:0006468
TSAs00046g06113	PF00246	Zinc carboxypeptidase	GO:0004181|GO:0006508|GO:0008270
TSAs00046g06120	PF00069	Protein kinase domain	GO:0004672|GO:0005524|GO:0006468
TSAs00046g06145	PF01433	Peptidase family M1	GO:0008237|GO:0008270
TSAs00046g06146
TSAs00046g06149	PF01433	Peptidase family M1	GO:0008237|GO:0008270
TSAs00046g06151	PF11838	ERAP1-like C-terminal domain
TSAs00047g06156	PF08246	Cathepsin propeptide inhibitor domain (I29)
TSAs00047g06164	PF07714	Protein tyrosine kinase	GO:0004672|GO:0006468
TSAs00047g06168	PF00069	Protein kinase domain	GO:0004672|GO:0005524|GO:0006468
TSAs00047g06174	PF07714	Protein tyrosine kinase	GO:0004672|GO:0006468
TSAs00047g06184	PF02932	Neurotransmitter-gated ion-channel transmembrane region	GO:0006811|GO:0016020
TSAs00047g06188	PF02932	Neurotransmitter-gated ion-channel transmembrane region	GO:0006811|GO:0016020
TSAs00047g06204	PF00041	Fibronectin type III domain	GO:0005515
TSAs00048g06247	PF07687	Peptidase dimerisation domain
TSAs00048g06248	PF01546	Peptidase family M20/M25/M40	GO:0008152|GO:0016787
TSAs00048g06259	PF00069	Protein kinase domain	GO:0004672|GO:0005524|GO:0006468
TSAs00048g06276	PF00059	Lectin C-type domain	GO:0030246
TSAs00048g06288	PF00069	Protein kinase domain	GO:0004672|GO:0005524|GO:0006468
TSAs00048g06292	PF07714	Protein tyrosine kinase	GO:0004672|GO:0006468
TSAs00049g06333	PF01088	Ubiquitin carboxyl-terminal hydrolase, family 1	GO:0004843|GO:0005622|GO:0006511
TSAs00049g06351	PF00069	Protein kinase domain	GO:0004672|GO:0005524|GO:0006468
TSAs00049g06353	PF00069	Protein kinase domain	GO:0004672|GO:0005524|GO:0006468
TSAs00049g06384	PF01965	DJ-1/PfpI family
TSAs00049g06385	PF03493	Calcium-activated BK potassium channel alpha subunit	GO:0006813|GO:0015269|GO:0016020
TSAs00050g06393	PF13012	Maintenance of mitochondrial structure and function
TSAs00050g06399	PF14670	Coagulation Factor Xa inhibitory site
TSAs00050g06407	PF00069	Protein kinase domain	GO:0004672|GO:0005524|GO:0006468
TSAs00050g06408	PF11629	C terminal SARAH domain of Mst1	GO:0004674
TSAs00050g06415	PF00443	Ubiquitin carboxyl-terminal hydrolase	GO:0006511|GO:0036459
TSAs00050g06429	PF02230	Phospholipase/Carboxylesterase	GO:0016787
TSAs00050g06436	PF02230	Phospholipase/Carboxylesterase	GO:0016787
TSAs00051g06463	PF00227	Proteasome subunit	GO:0004298|GO:0005839|GO:0051603
TSAs00052g06525	PF00665	Integrase core domain	GO:0015074
TSAs00052g06537	PF00651	BTB/POZ domain	GO:0005515
TSAs00052g06551	PF00135	Carboxylesterase family
TSAs00052g06576	PF00069	Protein kinase domain	GO:0004672|GO:0005524|GO:0006468
TSAs00053g06620	PF05193	Peptidase M16 inactive domain
TSAs00053g06632	PF01161	Phosphatidylethanolamine-binding protein
TSAs00053g06634	PF00782	Dual specificity phosphatase, catalytic domain	GO:0006470|GO:0008138
TSAs00053g06637	PF03623	Focal adhesion targeting region	GO:0004713|GO:0004871|GO:0005925|GO:0006468|GO:0007172
TSAs00053g06641	PF00027	Cyclic nucleotide-binding domain
TSAs00053g06645	PF07648	Kazal-type serine protease inhibitor domain	GO:0005515
TSAs00054g06662	PF00017	SH2 domain	GO:0005515
TSAs00054g06663	PF00001	7 transmembrane receptor (rhodopsin family)	GO:0004930|GO:0007186|GO:0016021
TSAs00054g06675	PF00089	Trypsin	GO:0004252|GO:0006508
TSAs00054g06683	PF00069	Protein kinase domain	GO:0004672|GO:0005524|GO:0006468
TSAs00054g06697	PF00069	Protein kinase domain	GO:0004672|GO:0005524|GO:0006468
TSAs00054g06698	PF04495	GRASP55/65 PDZ-like domain
TSAs00055g06737	PF07714	Protein tyrosine kinase	GO:0004672|GO:0006468
TSAs00055g06751	PF00069	Protein kinase domain	GO:0004672|GO:0005524|GO:0006468
TSAs00056g06799	PF00014	Kunitz/Bovine pancreatic trypsin inhibitor domain	GO:0004867
TSAs00056g06800	PF00014	Kunitz/Bovine pancreatic trypsin inhibitor domain	GO:0004867
TSAs00056g06801	PF00014	Kunitz/Bovine pancreatic trypsin inhibitor domain	GO:0004867
TSAs00056g06802	PF00014	Kunitz/Bovine pancreatic trypsin inhibitor domain	GO:0004867
TSAs00056g06804	PF00014	Kunitz/Bovine pancreatic trypsin inhibitor domain	GO:0004867
TSAs00056g06819	PF14826	FACT complex subunit SPT16 N-terminal lobe domain
TSAs00057g06853	PF00069	Protein kinase domain	GO:0004672|GO:0005524|GO:0006468
TSAs00057g06875	PF07679	Immunoglobulin I-set domain
TSAs00058g06926	PF00023	Ankyrin repeat	GO:0005515
TSAs00058g06928	PF00443	Ubiquitin carboxyl-terminal hydrolase	GO:0006511|GO:0036459
TSAs00058g06941	PF08616	Stabilization of polarity axis
TSAs00059g06969	PF00017	SH2 domain	GO:0005515
TSAs00059g06975	PF04142	Nucleotide-sugar transporter	GO:0000139|GO:0005351|GO:0008643|GO:0016021
TSAs00059g06979	PF00069	Protein kinase domain	GO:0004672|GO:0005524|GO:0006468
TSAs00059g06983	PF00069	Protein kinase domain	GO:0004672|GO:0005524|GO:0006468
TSAs00059g06999	PF02902	Ulp1 protease family, C-terminal catalytic domain	GO:0006508|GO:0008234
TSAs00059g07005	PF01534	Frizzled/Smoothened family membrane region	GO:0007166|GO:0016020
TSAs00059g07009	PF00443	Ubiquitin carboxyl-terminal hydrolase	GO:0006511|GO:0036459
TSAs00060g07023	PF00443	Ubiquitin carboxyl-terminal hydrolase	GO:0006511|GO:0036459
TSAs00060g07025	PF00069	Protein kinase domain	GO:0004672|GO:0005524|GO:0006468
TSAs00060g07027	PF00069	Protein kinase domain	GO:0004672|GO:0005524|GO:0006468
TSAs00061g07090	PF01534	Frizzled/Smoothened family membrane region	GO:0007166|GO:0016020
TSAs00062g07117	PF00069	Protein kinase domain	GO:0004672|GO:0005524|GO:0006468
TSAs00062g07118	PF00069	Protein kinase domain	GO:0004672|GO:0005524|GO:0006468
TSAs00062g07129	PF00443	Ubiquitin carboxyl-terminal hydrolase	GO:0006511|GO:0036459
TSAs00062g07166	PF00069	Protein kinase domain	GO:0004672|GO:0005524|GO:0006468
TSAs00063g07171	PF12796	Ankyrin repeats (3 copies)
TSAs00063g07200	PF00780	CNH domain	GO:0005083
TSAs00063g07209	PF00069	Protein kinase domain	GO:0004672|GO:0005524|GO:0006468
TSAs00063g07217	PF00082	Subtilase family	GO:0004252|GO:0006508
TSAs00064g07232	PF00060	Ligand-gated ion channel	GO:0004970|GO:0005234|GO:0016020
TSAs00064g07257	PF02897	Prolyl oligopeptidase, N-terminal beta-propeller domain	GO:0004252|GO:0070008
TSAs00065g07267	PF00069	Protein kinase domain	GO:0004672|GO:0005524|GO:0006468
TSAs00065g07277	PF00069	Protein kinase domain	GO:0004672|GO:0005524|GO:0006468
TSAs00065g07290	PF00864	ATP P2X receptor	GO:0001614|GO:0005216|GO:0005524|GO:0006811|GO:0016020
TSAs00065g07291	PF13180	PDZ domain	GO:0005515
TSAs00065g07320	PF00069	Protein kinase domain	GO:0004672|GO:0005524|GO:0006468
TSAs00066g07338	PF00557	Metallopeptidase family M24
TSAs00066g07339	PF08246	Cathepsin propeptide inhibitor domain (I29)
TSAs00066g07343
TSAs00066g07344	PF00561	alpha/beta hydrolase fold
TSAs00066g07346	PF08246	Cathepsin propeptide inhibitor domain (I29)
TSAs00066g07350	PF00561	alpha/beta hydrolase fold
TSAs00066g07351
TSAs00066g07367	PF00001	7 transmembrane receptor (rhodopsin family)	GO:0004930|GO:0007186|GO:0016021
TSAs00067g07397	PF00117	Glutamine amidotransferase class-I
TSAs00067g07410	PF00069	Protein kinase domain	GO:0004672|GO:0005524|GO:0006468
TSAs00067g07413	PF01079	Hint module	GO:0006508|GO:0008233
TSAs00067g07425	PF01549	ShK domain-like
TSAs00067g07445	PF00079	Serpin (serine protease inhibitor)
TSAs00067g07447	PF00079	Serpin (serine protease inhibitor)
TSAs00067g07448	PF00069	Protein kinase domain	GO:0004672|GO:0005524|GO:0006468
TSAs00067g07467	PF00069	Protein kinase domain	GO:0004672|GO:0005524|GO:0006468
TSAs00068g07480	PF00248	Aldo/keto reductase family
TSAs00068g07484	PF00786	P21-Rho-binding domain
TSAs00068g07485	PF00069	Protein kinase domain	GO:0004672|GO:0005524|GO:0006468
TSAs00068g07486	PF07714	Protein tyrosine kinase	GO:0004672|GO:0006468
TSAs00069g07510	PF09730	Microtubule-associated protein Bicaudal-D	GO:0005794|GO:0006810
TSAs00069g07543	PF00069	Protein kinase domain	GO:0004672|GO:0005524|GO:0006468
TSAs00069g07551	PF00069	Protein kinase domain	GO:0004672|GO:0005524|GO:0006468
TSAs00069g07556	PF02932	Neurotransmitter-gated ion-channel transmembrane region	GO:0006811|GO:0016020
TSAs00070g07586	PF00077	Retroviral aspartyl protease
TSAs00070g07596	PF00069	Protein kinase domain	GO:0004672|GO:0005524|GO:0006468
TSAs00070g07602	PF00082	Subtilase family	GO:0004252|GO:0006508
TSAs00071g07619	PF00326	Prolyl oligopeptidase family	GO:0006508|GO:0008236
TSAs00071g07627	PF00135	Carboxylesterase family
TSAs00071g07632	PF00002	7 transmembrane receptor (Secretin family)	GO:0004930|GO:0007186|GO:0016021
TSAs00071g07651	PF00069	Protein kinase domain	GO:0004672|GO:0005524|GO:0006468
TSAs00072g07665	PF08766	DEK C terminal domain
TSAs00072g07679	PF00069	Protein kinase domain	GO:0004672|GO:0005524|GO:0006468
TSAs00072g07682	PF02932	Neurotransmitter-gated ion-channel transmembrane region	GO:0006811|GO:0016020
TSAs00074g07731	PF00858	Amiloride-sensitive sodium channel	GO:0005272|GO:0006814|GO:0016020
TSAs00074g07741	PF10181	GPI-GlcNAc transferase complex, PIG-H component	GO:0017176
TSAs00074g07744	PF00069	Protein kinase domain	GO:0004672|GO:0005524|GO:0006468
TSAs00074g07763	PF07714	Protein tyrosine kinase	GO:0004672|GO:0006468
TSAs00075g07783	PF02932	Neurotransmitter-gated ion-channel transmembrane region	GO:0006811|GO:0016020
TSAs00075g07790	PF00648	Calpain family cysteine protease	GO:0004198|GO:0005622|GO:0006508
TSAs00075g07817	PF08969	USP8 dimerisation domain
TSAs00076g07843	PF00082	Subtilase family	GO:0004252|GO:0006508
TSAs00076g07848	PF00069	Protein kinase domain	GO:0004672|GO:0005524|GO:0006468
TSAs00076g07849	PF00566	Rab-GTPase-TBC domain	GO:0005097|GO:0032313
TSAs00076g07854	PF01094	Receptor family ligand binding region
TSAs00076g07857	PF00001	7 transmembrane receptor (rhodopsin family)	GO:0004930|GO:0007186|GO:0016021
TSAs00077g07871	PF01433	Peptidase family M1	GO:0008237|GO:0008270
TSAs00077g07877	PF01433	Peptidase family M1	GO:0008237|GO:0008270
TSAs00077g07878	PF01433	Peptidase family M1	GO:0008237|GO:0008270
TSAs00077g07879	PF00069	Protein kinase domain	GO:0004672|GO:0005524|GO:0006468
TSAs00080g07974	PF00069	Protein kinase domain	GO:0004672|GO:0005524|GO:0006468
TSAs00080g07985	PF07714	Protein tyrosine kinase	GO:0004672|GO:0006468
TSAs00081g08004	PF00014	Kunitz/Bovine pancreatic trypsin inhibitor domain	GO:0004867
TSAs00081g08005	PF00014	Kunitz/Bovine pancreatic trypsin inhibitor domain	GO:0004867
TSAs00081g08007	PF00001	7 transmembrane receptor (rhodopsin family)	GO:0004930|GO:0007186|GO:0016021
TSAs00081g08008	PF00069	Protein kinase domain	GO:0004672|GO:0005524|GO:0006468
TSAs00081g08018	PF00757	Furin-like cysteine rich region	GO:0004714|GO:0005524|GO:0006468|GO:0007169|GO:0016020
TSAs00081g08025	PF00001	7 transmembrane receptor (rhodopsin family)	GO:0004930|GO:0007186|GO:0016021
TSAs00083g08089	PF00069	Protein kinase domain	GO:0004672|GO:0005524|GO:0006468
TSAs00083g08101	PF11838	ERAP1-like C-terminal domain
TSAs00086g08176	PF00883	Cytosol aminopeptidase family, catalytic domain	GO:0004177|GO:0005622|GO:0006508
TSAs00086g08183	PF08923	Mitogen-activated protein kinase kinase 1 interacting	GO:0032006
TSAs00086g08185	PF00055	Laminin N-terminal (Domain VI)
TSAs00087g08199	PF00001	7 transmembrane receptor (rhodopsin family)	GO:0004930|GO:0007186|GO:0016021
TSAs00087g08229	PF00069	Protein kinase domain	GO:0004672|GO:0005524|GO:0006468
TSAs00088g08240	PF00031	Cystatin domain	GO:0004869
TSAs00088g08251	PF00112	Papain family cysteine protease	GO:0006508|GO:0008234
TSAs00092g08350	PF08515	Transforming growth factor beta type I GS-motif	GO:0004675|GO:0005524|GO:0006468|GO:0016020
TSAs00093g08385	PF00858	Amiloride-sensitive sodium channel	GO:0005272|GO:0006814|GO:0016020
TSAs00093g08398	PF00227	Proteasome subunit	GO:0004298|GO:0005839|GO:0051603
TSAs00093g08399
TSAs00095g08426	PF14593	PH domain
TSAs00095g08427	PF00069	Protein kinase domain	GO:0004672|GO:0005524|GO:0006468
TSAs00095g08437	PF00069	Protein kinase domain	GO:0004672|GO:0005524|GO:0006468
TSAs00095g08444	PF02338	OTU-like cysteine protease
TSAs00095g08450	PF00069	Protein kinase domain	GO:0004672|GO:0005524|GO:0006468
TSAs00096g08457	PF01145	SPFH domain / Band 7 family
TSAs00098g08506	PF00079	Serpin (serine protease inhibitor)
TSAs00098g08518	PF00069	Protein kinase domain	GO:0004672|GO:0005524|GO:0006468
TSAs00099g08530	PF07714	Protein tyrosine kinase	GO:0004672|GO:0006468
TSAs00099g08533	PF04739	5'-AMP-activated protein kinase beta subunit, interation domain	GO:0005515
TSAs00099g08536	PF04739	5'-AMP-activated protein kinase beta subunit, interation domain	GO:0005515
TSAs00100g08565	PF00069	Protein kinase domain	GO:0004672|GO:0005524|GO:0006468
TSAs00101g08570	PF00069	Protein kinase domain	GO:0004672|GO:0005524|GO:0006468
TSAs00101g08571	PF00069	Protein kinase domain	GO:0004672|GO:0005524|GO:0006468
TSAs00101g08578	PF00069	Protein kinase domain	GO:0004672|GO:0005524|GO:0006468
TSAs00101g08581	PF00069	Protein kinase domain	GO:0004672|GO:0005524|GO:0006468
TSAs00101g08584	PF07714	Protein tyrosine kinase	GO:0004672|GO:0006468
TSAs00101g08586	PF02932	Neurotransmitter-gated ion-channel transmembrane region	GO:0006811|GO:0016020
TSAs00101g08589	PF00060	Ligand-gated ion channel	GO:0004970|GO:0005234|GO:0016020
TSAs00101g08590	PF00060	Ligand-gated ion channel	GO:0004970|GO:0005234|GO:0016020
TSAs00101g08591	PF10613	Ligated ion channel L-glutamate- and glycine-binding site	GO:0004970|GO:0005234|GO:0016020
TSAs00103g08635	PF07648	Kazal-type serine protease inhibitor domain	GO:0005515
TSAs00103g08639	PF03096	Ndr family
TSAs00107g08709	PF00069	Protein kinase domain	GO:0004672|GO:0005524|GO:0006468
TSAs00107g08710	PF00069	Protein kinase domain	GO:0004672|GO:0005524|GO:0006468
TSAs00107g08711	PF00106	short chain dehydrogenase	GO:0008152|GO:0016491
TSAs00107g08715	PF00069	Protein kinase domain	GO:0004672|GO:0005524|GO:0006468
TSAs00114g08835	PF00069	Protein kinase domain	GO:0004672|GO:0005524|GO:0006468
TSAs00114g08846	PF00014	Kunitz/Bovine pancreatic trypsin inhibitor domain	GO:0004867
TSAs00114g08855	PF04925	SHQ1 protein
TSAs00115g08873	PF00069	Protein kinase domain	GO:0004672|GO:0005524|GO:0006468
TSAs00115g08878	PF07714	Protein tyrosine kinase	GO:0004672|GO:0006468
TSAs00116g08893	PF01562	Reprolysin family propeptide	GO:0004222|GO:0006508|GO:0008270
TSAs00116g08906
TSAs00120g08978	PF02190	ATP-dependent protease La (LON) domain	GO:0004176|GO:0006508
TSAs00121g08989	PF00001	7 transmembrane receptor (rhodopsin family)	GO:0004930|GO:0007186|GO:0016021
TSAs00121g09002	PF01242	6-pyruvoyl tetrahydropterin synthase
TSAs00123g09032	PF00069	Protein kinase domain	GO:0004672|GO:0005524|GO:0006468
TSAs00123g09038	PF00069	Protein kinase domain	GO:0004672|GO:0005524|GO:0006468
TSAs00123g09045	PF00069	Protein kinase domain	GO:0004672|GO:0005524|GO:0006468
TSAs00126g09083	PF00069	Protein kinase domain	GO:0004672|GO:0005524|GO:0006468
TSAs00133g09163	PF02485	Core-2/I-Branching enzyme	GO:0008375|GO:0016020
TSAs00133g09164	PF00014	Kunitz/Bovine pancreatic trypsin inhibitor domain	GO:0004867
TSAs00133g09168	PF00069	Protein kinase domain	GO:0004672|GO:0005524|GO:0006468
TSAs00135g09206	PF00443	Ubiquitin carboxyl-terminal hydrolase	GO:0006511|GO:0036459
TSAs00136g09208	PF00069	Protein kinase domain	GO:0004672|GO:0005524|GO:0006468
TSAs00136g09211	PF00069	Protein kinase domain	GO:0004672|GO:0005524|GO:0006468
TSAs00136g09212	PF00069	Protein kinase domain	GO:0004672|GO:0005524|GO:0006468
TSAs00136g09213	PF00069	Protein kinase domain	GO:0004672|GO:0005524|GO:0006468
TSAs00136g09216	PF00069	Protein kinase domain	GO:0004672|GO:0005524|GO:0006468
TSAs00136g09218	PF00069	Protein kinase domain	GO:0004672|GO:0005524|GO:0006468
TSAs00136g09219	PF00069	Protein kinase domain	GO:0004672|GO:0005524|GO:0006468
TSAs00136g09220	PF00069	Protein kinase domain	GO:0004672|GO:0005524|GO:0006468
TSAs00138g09251	PF01868	Domain of unknown function UPF0086	GO:0000172|GO:0003723|GO:0004540|GO:0006364|GO:0006379|GO:0008033|GO:0030677
TSAs00140g09260	PF07714	Protein tyrosine kinase	GO:0004672|GO:0006468
TSAs00141g09268	PF00069	Protein kinase domain	GO:0004672|GO:0005524|GO:0006468
TSAs00141g09280	PF00069	Protein kinase domain	GO:0004672|GO:0005524|GO:0006468
TSAs00143g09298	PF00801	PKD domain
TSAs00146g09331	PF06480	FtsH Extracellular	GO:0004222|GO:0005524|GO:0008270|GO:0016021
TSAs00146g09343	PF01030	Receptor L domain	GO:0016020
TSAs00152g09399	PF00211	Adenylate and Guanylate cyclase catalytic domain	GO:0009190|GO:0016849|GO:0035556
TSAs00152g09404	PF00211	Adenylate and Guanylate cyclase catalytic domain	GO:0009190|GO:0016849|GO:0035556
TSAs00152g09405	PF07714	Protein tyrosine kinase	GO:0004672|GO:0006468
TSAs00161g09498	PF00069	Protein kinase domain	GO:0004672|GO:0005524|GO:0006468
TSAs00163g09524	PF08315	cwf18 pre-mRNA splicing factor
TSAs00165g09537	PF00069	Protein kinase domain	GO:0004672|GO:0005524|GO:0006468
TSAs00165g09540	PF00069	Protein kinase domain	GO:0004672|GO:0005524|GO:0006468
TSAs00166g09541	PF08513	LisH
TSAs00172g09620	PF00001	7 transmembrane receptor (rhodopsin family)	GO:0004930|GO:0007186|GO:0016021
TSAs00172g09621	PF00001	7 transmembrane receptor (rhodopsin family)	GO:0004930|GO:0007186|GO:0016021
TSAs00174g09642	PF00069	Protein kinase domain	GO:0004672|GO:0005524|GO:0006468
TSAs00174g09646	PF00069	Protein kinase domain	GO:0004672|GO:0005524|GO:0006468
TSAs00174g09648	PF00069	Protein kinase domain	GO:0004672|GO:0005524|GO:0006468
TSAs00176g09662	PF00069	Protein kinase domain	GO:0004672|GO:0005524|GO:0006468
TSAs00177g09679	PF00069	Protein kinase domain	GO:0004672|GO:0005524|GO:0006468
TSAs00178g09683	PF00069	Protein kinase domain	GO:0004672|GO:0005524|GO:0006468
TSAs00180g09708	PF02244	Carboxypeptidase activation peptide	GO:0004180|GO:0006508
TSAs00180g09711	PF00864	ATP P2X receptor	GO:0001614|GO:0005216|GO:0005524|GO:0006811|GO:0016020
TSAs00184g09749	PF00211	Adenylate and Guanylate cyclase catalytic domain	GO:0009190|GO:0016849|GO:0035556
TSAs00187g09777	PF00014	Kunitz/Bovine pancreatic trypsin inhibitor domain	GO:0004867
TSAs00187g09778	PF00014	Kunitz/Bovine pancreatic trypsin inhibitor domain	GO:0004867
TSAs00187g09779	PF00014	Kunitz/Bovine pancreatic trypsin inhibitor domain	GO:0004867
TSAs00188g09780	PF00211	Adenylate and Guanylate cyclase catalytic domain	GO:0009190|GO:0016849|GO:0035556
TSAs00190g09797	PF00211	Adenylate and Guanylate cyclase catalytic domain	GO:0009190|GO:0016849|GO:0035556
TSAs00196g09854	PF00069	Protein kinase domain	GO:0004672|GO:0005524|GO:0006468
TSAs00196g09855	PF00069	Protein kinase domain	GO:0004672|GO:0005524|GO:0006468
TSAs00196g09859	PF00069	Protein kinase domain	GO:0004672|GO:0005524|GO:0006468
TSAs00217g10016	PF00069	Protein kinase domain	GO:0004672|GO:0005524|GO:0006468
TSAs00218g10023	PF07714	Protein tyrosine kinase	GO:0004672|GO:0006468
TSAs00218g10025	PF00017	SH2 domain	GO:0005515
TSAs00218g10026	PF07714	Protein tyrosine kinase	GO:0004672|GO:0006468
TSAs00218g10030	PF07714	Protein tyrosine kinase	GO:0004672|GO:0006468
TSAs00218g10031	PF07714	Protein tyrosine kinase	GO:0004672|GO:0006468
TSAs00222g10057	PF00443	Ubiquitin carboxyl-terminal hydrolase	GO:0006511|GO:0036459
TSAs00253g10259	PF00077	Retroviral aspartyl protease
TSAs00254g10269	PF00069	Protein kinase domain	GO:0004672|GO:0005524|GO:0006468
TSAs00254g10270	PF00211	Adenylate and Guanylate cyclase catalytic domain	GO:0009190|GO:0016849|GO:0035556
TSAs00258g10300	PF00069	Protein kinase domain	GO:0004672|GO:0005524|GO:0006468
TSAs00262g10344	PF00069	Protein kinase domain	GO:0004672|GO:0005524|GO:0006468
TSAs00269g10392	PF00001	7 transmembrane receptor (rhodopsin family)	GO:0004930|GO:0007186|GO:0016021
TSAs00273g10417	PF00069	Protein kinase domain	GO:0004672|GO:0005524|GO:0006468
TSAs00281g10469	PF00069	Protein kinase domain	GO:0004672|GO:0005524|GO:0006468
TSAs00288g10516	PF01433	Peptidase family M1	GO:0008237|GO:0008270
TSAs00293g10538	PF07714	Protein tyrosine kinase	GO:0004672|GO:0006468
TSAs00302g10604	PF00069	Protein kinase domain	GO:0004672|GO:0005524|GO:0006468
TSAs00302g10605	PF00069	Protein kinase domain	GO:0004672|GO:0005524|GO:0006468
TSAs00310g10645	PF00069	Protein kinase domain	GO:0004672|GO:0005524|GO:0006468
TSAs00317g10675	PF00069	Protein kinase domain	GO:0004672|GO:0005524|GO:0006468
TSAs00317g10677	PF00069	Protein kinase domain	GO:0004672|GO:0005524|GO:0006468
TSAs00317g10679	PF00069	Protein kinase domain	GO:0004672|GO:0005524|GO:0006468
TSAs00325g10710
TSAs00327g10724	PF00069	Protein kinase domain	GO:0004672|GO:0005524|GO:0006468
TSAs00327g10725	PF00069	Protein kinase domain	GO:0004672|GO:0005524|GO:0006468
TSAs00343g10805	PF00069	Protein kinase domain	GO:0004672|GO:0005524|GO:0006468
TSAs00343g10806	PF01433	Peptidase family M1	GO:0008237|GO:0008270
TSAs00348g10843	PF00069	Protein kinase domain	GO:0004672|GO:0005524|GO:0006468
TSAs00362g10905	PF00211	Adenylate and Guanylate cyclase catalytic domain	GO:0009190|GO:0016849|GO:0035556
TSAs00378g10985	PF00443	Ubiquitin carboxyl-terminal hydrolase	GO:0006511|GO:0036459
TSAs00378g10986	PF00443	Ubiquitin carboxyl-terminal hydrolase	GO:0006511|GO:0036459
TSAs00386g11023	PF00069	Protein kinase domain	GO:0004672|GO:0005524|GO:0006468
TSAs00390g11033	PF00018	SH3 domain	GO:0005515
TSAs00400g11069	PF00069	Protein kinase domain	GO:0004672|GO:0005524|GO:0006468
TSAs00400g11071	PF00069	Protein kinase domain	GO:0004672|GO:0005524|GO:0006468
TSAs00411g11120	PF00078	Reverse transcriptase (RNA-dependent DNA polymerase)	GO:0003723|GO:0003964|GO:0006278
TSAs00411g11121	PF00665	Integrase core domain	GO:0015074
TSAs00425g11176	PF00069	Protein kinase domain	GO:0004672|GO:0005524|GO:0006468
TSAs00433g11215	PF00077	Retroviral aspartyl protease
TSAs00458g11302	PF00069	Protein kinase domain	GO:0004672|GO:0005524|GO:0006468
TSAs00458g11303	PF00069	Protein kinase domain	GO:0004672|GO:0005524|GO:0006468
TSAs00462g11319	PF00069	Protein kinase domain	GO:0004672|GO:0005524|GO:0006468
TSAs00470g11346	PF00018	SH3 domain	GO:0005515
TSAs00470g11349	PF00018	SH3 domain	GO:0005515
TSAs00470g11355	PF07714	Protein tyrosine kinase	GO:0004672|GO:0006468
TSAs00484g11404	PF00069	Protein kinase domain	GO:0004672|GO:0005524|GO:0006468
TSAs00484g11405	PF00069	Protein kinase domain	GO:0004672|GO:0005524|GO:0006468
TSAs00484g11406	PF00069	Protein kinase domain	GO:0004672|GO:0005524|GO:0006468
TSAs00494g11429	PF00211	Adenylate and Guanylate cyclase catalytic domain	GO:0009190|GO:0016849|GO:0035556
TSAs00519g11510	PF00211	Adenylate and Guanylate cyclase catalytic domain	GO:0009190|GO:0016849|GO:0035556
TSAs00569g11667	PF00069	Protein kinase domain	GO:0004672|GO:0005524|GO:0006468
TSAs00577g11694	PF00112	Papain family cysteine protease	GO:0006508|GO:0008234
TSAs00577g11696	PF08246	Cathepsin propeptide inhibitor domain (I29)
TSAs00586g11711	PF11838	ERAP1-like C-terminal domain
TSAs00588g11722	PF00069	Protein kinase domain	GO:0004672|GO:0005524|GO:0006468
TSAs00596g11750	PF07714	Protein tyrosine kinase	GO:0004672|GO:0006468
TSAs00600g11758	PF01433	Peptidase family M1	GO:0008237|GO:0008270
TSAs00616g11800	PF07714	Protein tyrosine kinase	GO:0004672|GO:0006468
TSAs00620g11814	PF00069	Protein kinase domain	GO:0004672|GO:0005524|GO:0006468
TSAs00639g11846	PF00112	Papain family cysteine protease	GO:0006508|GO:0008234
TSAs00639g11848	PF00112	Papain family cysteine protease	GO:0006508|GO:0008234
TSAs00644g11852	PF00069	Protein kinase domain	GO:0004672|GO:0005524|GO:0006468
TSAs00647g11860	PF00069	Protein kinase domain	GO:0004672|GO:0005524|GO:0006468
TSAs00672g11917	PF00069	Protein kinase domain	GO:0004672|GO:0005524|GO:0006468
TSAs00678g11931	PF00069	Protein kinase domain	GO:0004672|GO:0005524|GO:0006468
TSAs00679g11935	PF00069	Protein kinase domain	GO:0004672|GO:0005524|GO:0006468
TSAs00682g11941	PF01221	Dynein light chain type 1	GO:0005875|GO:0007017
TSAs00696g11974	PF00069	Protein kinase domain	GO:0004672|GO:0005524|GO:0006468
TSAs00705g12011	PF00069	Protein kinase domain	GO:0004672|GO:0005524|GO:0006468
TSAs00712g12027	PF00069	Protein kinase domain	GO:0004672|GO:0005524|GO:0006468
TSAs00716g12035	PF00069	Protein kinase domain	GO:0004672|GO:0005524|GO:0006468
TSAs00748g12105	PF00069	Protein kinase domain	GO:0004672|GO:0005524|GO:0006468
TSAs00772g12149	PF00211	Adenylate and Guanylate cyclase catalytic domain	GO:0009190|GO:0016849|GO:0035556
TSAs00867g12310	PF00112	Papain family cysteine protease	GO:0006508|GO:0008234
TSAs00883g12329	PF00112	Papain family cysteine protease	GO:0006508|GO:0008234
TSAs00905g12363
TSAs00917g12383	PF07714	Protein tyrosine kinase	GO:0004672|GO:0006468
TSAs00931g12404	PF00069	Protein kinase domain	GO:0004672|GO:0005524|GO:0006468
TSAs00952g12433	PF00069	Protein kinase domain	GO:0004672|GO:0005524|GO:0006468
TSAs01019g12504	PF07714	Protein tyrosine kinase	GO:0004672|GO:0006468
TSAs01022g12506	PF00069	Protein kinase domain	GO:0004672|GO:0005524|GO:0006468
TSAs01094g12575	PF01067	Calpain large subunit, domain III
TSAs01095g12576	PF00069	Protein kinase domain	GO:0004672|GO:0005524|GO:0006468
TSAs01143g12618	PF00069	Protein kinase domain	GO:0004672|GO:0005524|GO:0006468
TSAs01144g12620	PF00557	Metallopeptidase family M24
TSAs01166g12631	PF01433	Peptidase family M1	GO:0008237|GO:0008270
TSAs01199g12651	PF07714	Protein tyrosine kinase	GO:0004672|GO:0006468
TSAs01240g12679	PF01433	Peptidase family M1	GO:0008237|GO:0008270
TSAs01301g12713
TSAs01320g12719	PF00069	Protein kinase domain	GO:0004672|GO:0005524|GO:0006468
TSAs01353g12748	PF05193	Peptidase M16 inactive domain
TSAs01395g12773	PF01433	Peptidase family M1	GO:0008237|GO:0008270
TSAs01408g12778	PF07714	Protein tyrosine kinase	GO:0004672|GO:0006468
TSAs01426g12787	PF00069	Protein kinase domain	GO:0004672|GO:0005524|GO:0006468
TSAs01453g12807	PF07714	Protein tyrosine kinase	GO:0004672|GO:0006468
TSAs01520g12835	PF00069	Protein kinase domain	GO:0004672|GO:0005524|GO:0006468
TSAs01523g12837	PF00883	Cytosol aminopeptidase family, catalytic domain	GO:0004177|GO:0005622|GO:0006508
TSAs01719g12904	PF00069	Protein kinase domain	GO:0004672|GO:0005524|GO:0006468
TSAs01750g12915
TSAs01799g12933
TSAs01856g12952	PF01835	MG2 domain	GO:0004866
TSAs01858g12953	PF07714	Protein tyrosine kinase	GO:0004672|GO:0006468
TSAs02194g13020	PF00014	Kunitz/Bovine pancreatic trypsin inhibitor domain	GO:0004867
TSAs02254g13034	PF00069	Protein kinase domain	GO:0004672|GO:0005524|GO:0006468
TSAs02267g13037	PF00014	Kunitz/Bovine pancreatic trypsin inhibitor domain	GO:0004867
TSAs02273g13038	PF07714	Protein tyrosine kinase	GO:0004672|GO:0006468
TSAs02563g13089
TSAs02563g13090	PF01546	Peptidase family M20/M25/M40	GO:0008152|GO:0016787
TSAs02572g13092	PF00069	Protein kinase domain	GO:0004672|GO:0005524|GO:0006468
TSAs02849g13125	PF10569	Alpha-macro-globulin thiol-ester bond-forming region
TSAs02905g13129
TSAs03234g13153
TSAs03273g13157	PF00079	Serpin (serine protease inhibitor)
