# Supplementary material for: Comparative genomics reveals adaptive evolution of Asian tapeworm in switching to a new intermediate host
Source: Nat Commun. 2016 Sep 22;7:12845. doi: 10.1038/ncomms12845 (PMC5036155; doi:10.1038/ncomms12845)
Supplement: Supplementary Data 13 — Potential nuclear molecular markers to differentiate T. saginata (TSA) and T. asiatica (TAS). [file ncomms12845-s14.xlsx]

## Sheet: Sheet1
Supplementary Data 13. Potential nuclear molecular markers to differentiate T. saginata (TSA) and T. asiatica (TAS).
The gene pairs are ranked by their dS values and only the top 100 sequences with FPKM value >1 are shown.
TAS Geen ID	TSA Gene ID	TAS Protein Length	TSA Protein Length	FPKM values in TAS adult	FPKM values in TSA larvae	dN	dS	Function
TASs00007g01865	TSAs00042g05861	144	144	73.8746	6.81744	0.247029	0.601664	centrosomal protein of 120 kDa
TASs00041g04956	TSAs00001g00506	864	525	19.3067	9.97317	0.358236	0.487767	oligomeric golgi complex subunit 5
TASs00009g02308	TSAs00010g02493	637	535	57.1071	76.9927	0.2789	0.419362	forkhead box protein D2
TASs00442g10500	TSAs00173g09635	226	175	12.0994	28.106	0.259739	0.385087	solute carrier family 12
TASs00042g05009	TSAs00052g06571	194	149	43.4484	40.6251	0.318142	0.384025	Seven cysteines, N terminal
TASs00048g05422	TSAs00035g05221	134	152	80.5333	27.3461	0.228471	0.377659	expressed conserved protein
TASs00042g05065	TSAs00052g06517	121	134	134.403	33.2376	0.174306	0.376075	fatty acid binding protein, adipocyte
TASs00283g09670	TSAs00148g09359	330	318	3941.76	1521.14	0.272036	0.362682	Cytochrome P450 likeTBP
TASs00083g06905	TSAs00787g12193	626	545	9.61393	12.9899	0.24145	0.356493	FERM domain containing protein 3
TASs00006g01575	TSAs00007g01807	596	638	21.1005	19.6588	0.266545	0.354872	monocarboxylate transporter
TASs00119g07863	TSAs00027g04416	198	217	206.917	147.08	0.213835	0.317798	NADH dehydrogenase ubiquinone 1 beta subcomplex subunit 6
TASs00052g05643	TSAs00032g04945	605	542	17.5412	13.9121	0.198602	0.316044	serine palmitoyltransferase long chain base
TASs00135g08220	TSAs00038g05512	166	174	3.44369	9.47422	0.180051	0.306439	expressed conserved protein
TASs00107g07554	TSAs00022g03915	111	110	243.612	14.9904	0.131717	0.296343	Mitochondrial inner membrane translocase complex, Tim8 9:10:13 zinc finger
TASs00009g02155	TSAs00007g01984	236	237	85.509	100.795	0.257584	0.29249	expressed conserved protein
TASs00012g02709	TSAs00004g01231	119	115	149.671	3.60078	0.138289	0.291969	expressed conserved protein
TASs00027g04006	TSAs00059g07006	208	155	388.959	14.2612	0.14645	0.287579	Zinc finger A20 type
TASs00019g03406	TSAs00082g08048	157	158	7.00122	21.2264	0.197296	0.284836	expressed conserved protein
TASs00010g02420	TSAs00026g04359	380	416	23.2777	30.346	0.207348	0.283386	expressed conserved protein
TASs00079g06722	TSAs00078g07927	1484	1470	84.0619	9.43494	0.181332	0.279897	acid sphingomyelinase phosphodiesterase 3b
TASs00126g08002	TSAs00022g03881	261	240	29.1354	39.8278	0.208033	0.277763	protein of unknown function DUF866, eukaryotic
TASs00037g04780	TSAs00057g06911	622	682	13.7195	22.5795	0.189866	0.27323	expressed conserved protein
TASs00060g05981	TSAs00055g06730	167	129	584.743	1122.87	0.138475	0.260704	expressed conserved protein
TASs00117g07796	TSAs00008g02010	244	262	30.5399	46.4132	0.153228	0.259089	ring finger protein 25
TASs00005g01484	TSAs00010g02405	241	305	21.2127	32.1622	0.165372	0.232583	u11:u12 small nuclear ribonucleoprotein 48 kda
TASs00007g01896	TSAs00042g05829	301	331	23.9573	34.8769	0.147898	0.217455	epidermal retinal dehydrogenase 2
TASs00014g02949	TSAs00005g01417	543	762	64.9136	114.44	0.179389	0.211507	expressed conserved protein
TASs00083g06913	TSAs00023g04052	163	173	1193.36	1281.82	0.106943	0.208846	large subunit ribosomal protein 23
TASs00010g02436	TSAs00026g04341	1022	1047	10.3027	10.059	0.119669	0.200118	lag1 longevity assurance 5
TASs01020g11759	TSAs00138g09246	1199	1254	14.6804	25.0727	0.134361	0.191521	poly(A) RNA polymerase gld 2 A
TASs00007g01893	TSAs00042g05832	200	246	25.0637	15.7953	0.128377	0.187774	peptidyl prolyl cis trans isomerase 1
TASs00014g02966	TSAs00005g01458	197	193	18541.9	10628.6	0.0989218	0.186051	immunogenic protein
TASs00027g04024	TSAs00059g06987	702	684	13.8297	21.843	0.106026	0.185085	Vacuolar H ATPase SFD subunit
TASs00040g04910	TSAs00027g04461	133	144	92.4812	99.5135	0.160845	0.181977	NADH dehydrogenase (ubiquinone) 1 alpha
TASs00010g02341	TSAs00067g07414	307	343	107.668	55.3437	0.0834397	0.181751	palmitoyltransferase ZDHHC20
TASs00007g01941	TSAs00042g05784	350	364	38.9697	56.068	0.111736	0.181014	Src y 3 domain
TASs00118g07832	TSAs00020g03768	511	529	8.69928	63.5458	0.105956	0.178348	thymidylate kinase
TASs00129g08077	TSAs00131g09145	176	170	268.962	195.937	0.0825214	0.176716	Protein archease
TASs01799g12497	TSAs01575g12854	1520	1935	35.4002	186.744	0.121918	0.176255	expressed conserved protein
TASs00031g04324	TSAs00065g07288	256	416	27.4677	15.2365	0.0687875	0.176214	39S ribosomal protein L16, mitochondrial
TASs00038g04807	TSAs00016g03309	585	526	10.9498	30.0477	0.0848085	0.174393	chromobox protein 2
TASs00039g04878	TSAs00018g03573	109	104	255.903	402.368	0.114307	0.17236	expressed protein
TASs00107g07547	TSAs00022g03907	174	171	68.528	1514.67	0.0445073	0.169522	aldo keto reductase family 1 member B4
TASs00013g02938	TSAs00044g05970	385	408	7.76663	15.5927	0.13302	0.162363	acylglycerol kinase mitochondrial
TASs00007g01847	TSAs00047g06171	127	126	84.5274	77.4607	0.0671813	0.160585	expressed conserved protein
TASs00006g01735	TSAs00007g01965	197	151	79.1877	1.04402	0.0876338	0.157504	L lactate dehydrogenase
TASs00073g06515	TSAs00061g07091	200	193	15.456	63.2923	0.11371	0.154994	expressed conserved protein
TASs00172g08789	TSAs00169g09610	395	406	4.22482	24.8937	0.120865	0.154273	solute carrier family 25 8
TASs00009g02295	TSAs00010g02503	522	505	14.981	39.4824	0.0994821	0.150642	schwannomin interacting protein 1
TASs00005g01365	TSAs00038g05476	232	314	188.023	253.698	0.0798297	0.150269	60S ribosomal protein L35
TASs00028g04135	TSAs00017g03390	610	654	11.344	11.5651	0.107013	0.149855	serine rich repeat protein
TASs00044g05177	TSAs00001g00039	749	676	15.4059	31.0806	0.142066	0.14842	sodium:hydrogen exchanger 7
TASs00042g05028	TSAs00052g06552	461	486	16.8302	10.1583	0.0934631	0.143947	tRNA (adenine N(1)) methyltransferase
TASs00003g00950	TSAs00001g00374	166	165	52.4787	79.8138	0.105158	0.141456	transcription elongation factor spt4
TASs00001g00065	TSAs00031g04842	346	361	30.163	31.6329	0.101125	0.139124	expressed conserved protein
TASs01646g12412	TSAs00259g10312	116	116	2.41299	68.8432	0.115783	0.139017	expressed conserved protein
TASs00074g06544	TSAs00072g07675	464	451	44.6227	71.9139	0.0567751	0.137339	guanine nucleotide binding protein G protein
TASs00283g09668	TSAs00005g01588	207	194	6148.12	2336.03	0.103643	0.137075	expressed conserved protein
TASs00261g09524	TSAs00269g10389	494	490	218.637	23.2694	0.106073	0.135377	oxalate:formate antiporter
TASs00071g06420	TSAs00041g05704	763	598	14.262	20.2176	0.096065	0.135227	WD repeat containing protein 48
TASs00116g07782	TSAs00089g08267	416	418	115.997	64.2609	0.046544	0.135186	Glucosidase II beta subunit
TASs00010g02336	TSAs00067g07409	208	207	224.505	306.18	0.108199	0.132165	e2F associated phosphoprotein
TASs00035g04636	TSAs00013g02897	122	124	11.824	7.62834	0.0412973	0.131793	u6 snRNA associated Sm protein LSm3
TASs00011g02662	TSAs00014g03112	283	277	39.581	47.3653	0.123548	0.131392	zinc finger FYVE domain containing protein 19
TASs00041g04967	TSAs00001g00517	168	168	12.3563	19.5855	0.0729908	0.128543	expressed conserved protein
TASs00008g01982	TSAs00002g00927	164	168	35.207	64.8496	0.117571	0.127977	DNA directed RNA polymerase III subunit
TASs00009g02206	TSAs00045g06068	174	174	1177.25	1075.84	0.107239	0.127259	Ribosomal protein L35A
TASs00040g04926	TSAs00027g04445	541	592	8.58404	28.9823	0.0640131	0.123744	calcium:calmodulin dependent protein kinase type
TASs00094g07257	TSAs00070g07582	577	641	447.825	599.364	0.0801566	0.12222	NADP dependent malic enzyme
TASs00143g08328	TSAs00063g07170	348	337	23.4394	53.6171	0.138291	0.122059	conserved hypothetical protein
TASs00015g03072	TSAs00012g02794	504	527	21.3166	62.3753	0.0531493	0.120909	ATP synthase subunit s protein
TASs00006g01574	TSAs00005g01407	1720	1815	22.327	38.2766	0.0747063	0.119025	Ankyrin repeat domain containing protein
TASs00073g06522	TSAs00061g07082	546	579	104.008	120.859	0.10431	0.117967	expressed protein
TASs00062g06071	TSAs00043g05880	567	550	28.6511	15.4269	0.0439427	0.117877	casein kinase I delta
TASs00121g07894	TSAs00054g06661	600	569	9.20053	12.9004	0.0827773	0.117825	methionine tRNA synthetase
TASs00027g04077	TSAs00098g08522	988	1058	61.9913	16.8481	0.0773219	0.117682	Eukaryotic translation initiation factor 2C 2
TASs00100g07360	TSAs00093g08380	102	132	275.315	277.919	0.0799421	0.117527	expressed conserved protein
TASs00129g08088	TSAs00131g09136	222	226	1359.26	1738.48	0.0390501	0.116904	60S ribosomal protein L17
TASs00010g02473	TSAs00026g04303	780	789	7.30413	24.5909	0.0761999	0.116577	RUN domain containing protein 1
TASs00054g05755	TSAs00039g05582	358	368	18.197	18.8343	0.0932227	0.115292	expressed conserved protein
TASs00088g07057	TSAs00051g06466	312	290	116.486	49.3893	0.0987322	0.114937	synaptic glycoprotein sc2
TASs00018g03388	TSAs00002g00670	602	556	45.1379	27.5736	0.0629016	0.114393	yth domain family protein 2
TASs00001g00031	TSAs00031g04807	385	383	60.5579	66.0821	0.0838648	0.113276	Arm_2 domain containing protein
TASs00004g01239	TSAs00003g01143	942	1077	75.0694	79.8435	0.0792029	0.112279	importin 7
TASs00083g06910	TSAs00023g04055	101	130	395.595	66.5921	0.073512	0.112261	Uncharacterised protein family CD034 YQF4
TASs00004g01128	TSAs00003g01032	1249	1215	18.5628	25.3398	0.0506648	0.11197	cation transporting ATPase 13A1
TASs00034g04515	TSAs00011g02579	936	1129	43.7662	48.0054	0.0698718	0.111735	pre mRNA processing factor 6
TASs00011g02665	TSAs00014g03115	176	175	116.974	174.338	0.0787394	0.111249	transmembrane protein 50B
TASs00113g07728	TSAs00009g02353	578	511	47.089	21.4725	0.0586884	0.110052	vaccinia related kinase 1
TASs00418g10412	TSAs00448g11264	180	172	31.8417	52.355	0.0751699	0.109661	expressed conserved protein
TASs00037g04781	TSAs00057g06912	673	616	14.5609	46.9122	0.0741105	0.109334	expressed conserved protein
TASs00065g06177	TSAs00001g00641	630	618	27.6043	24.2357	0.0991003	0.108873	major facilitator superfamily domain containing protein
TASs00005g01506	TSAs00010g02428	435	423	112.892	136.93	0.0667685	0.108359	1 acyl sn glycerol 3 phosphate acyltransferase
TASs00030g04263	TSAs00056g06823	351	309	3.20425	24.6847	0.0424694	0.108107	expressed conserved protein
TASs00053g05707	TSAs00001g00570	637	636	23.7484	54.5048	0.0806953	0.107923	signal recognition particle 72 kDa protein
TASs00044g05196	TSAs00001g00020	367	310	9.37381	10.9629	0.0485705	0.107393	WW Rsp5 WWP
TASs00081g06821	TSAs00009g02312	158	143	1.25776	2.30398	0.0571959	0.107194	expressed conserved protein
TASs00015g03059	TSAs00012g02807	584	593	10.1025	31.7947	0.0773336	0.106978	expressed conserved protein
TASs00094g07224	TSAs01058g12546	342	242	14.2249	29.6236	0.0422378	0.106895	expressed conserved protein
TASs00030g04258	TSAs00056g06819	1095	1134	35.2063	24.8474	0.0709412	0.105664	FACT complex subunit SPT16
